# Supplementary material for: Spatial variance of spring phenology in temperate deciduous forests is constrained by background climatic conditions
Source: Nat Commun. 2019 Nov 26;10:5388. doi: 10.1038/s41467-019-13365-1 (PMC6879605; doi:10.1038/s41467-019-13365-1)
Supplement: Supplementary file 4 — Source Data [file 41467_2019_13365_MOESM4_ESM.xlsx]

## Sheet: Meta_data
Spatial variance of spring phenology in temperate deciduous forests is constrained by background climatic conditions
Marc Peaucelle1,2, Ivan A. Janssens3, Benjamin D. Stocker1,2, Adrià Descals Ferrando1,2, Yongshuo H. Fu4, Roberto Molowny-Horas1, Philippe Ciais5 and Josep Peñuelas1,2
corresponding author: Marc Peaucelle, mpeau.pro@gmail.com
Source data:
This .zip folder contains the raw data used to generate Figure 1, 3 & 4, Table 1 and Supplementary Figures 2 and 4.
Leaf unfolding observations (used for analysis but also scatterplots in Fig.1) are not included in this file.
All phenology observations are freely available at http://www.pep725.eu/ and http://www.gdr2968.cnrs.fr after registration.
Data used to generate the barplot in Fig.1 are data corresponding the row "ALL" from the matrix in Fig.2.
Description of variables: (Please refers to supplementary Table 1 and the Methods section for more descrition)
SPECIES: species name
LON: longitude in decimal degrees (E)
LAT: latitude in decimal degrees (N)
ALT: altitude in m
MAT: mean annual temperature in Celsius
MAP: mean annual precipitation sum in mm
TG: mean growing season (GS) temperature in Celsius
PG: mean GS precipitation sum in mm
SWG: mean GS incoming shortwave radiation in W m-2
LWG: mean GS incoming longwave radiation in W m-2
TP: mean preseason (P) temperature in Celsius
PP: mean P precipitation sum in mm
SWP: mean P incoming shortwave radiation in W m-2
LWP: mean P incoming longwave radiation in W m-2
SMP: mean P soil moisture (10-40cm) in kg m-2
SMG: mean GS soil moisture (10-40cm) in kg m-2
ALPHA: ratio of actual over potential evapotranspiration (unitless)
DL: mean annual daylength at leaf unfolding in hours
NCD: mean annual chiling requirement in days
GDD: mean annual heat requirement in Celsius
pred_lu: Predicted leaf unfolding date from statistical model in days (Fig.1a). Model coefficients can be found in Supplementary tables
pred_gdd: Predicted GDD from statistical model in Celsius (Fig.1b). Model coefficients can be found in Supplementary tables.

## Sheet: ALL_data
SPECIES	LON	LAT	ALT	MAT	MAP	TG	PG	SWG	LWG	TP	PP	SWP	LWP	SMP	SMG	ALPHA	DL	NCD	GDD	pred_lu	pred_gdd
aesculus	-0.017	51.133	72.0000076293945	10.4785795439968	766.964488287689	17.0753868713357	127.498311065213	218.279997298606	337.814942616547	6.04378417941924	159.59495294001	87.7735747036528	278.023634438986	99.2101707458496	82.1386246800423	0.957239354645896	13.7701874297294	45.5	469.369207250978	119.116860988008	259.464105968554
aesculus	-0.017	52.05	50	10.2172077834451	611.163611032684	17.0204923863494	114.304249578769	211.344895980573	334.211822478315	6.31197652064734	127.464509412646	92.7495678800366	278.166469196697	105.264242569606	84.7178552215164	0.951573093838802	13.8284377300344	45	517.019020507814	118.661440868829	278.027876551981
aesculus	-0.05	51.433	78	10.6975222933162	687.034648727649	17.3714452247187	113.731390906548	217.105977443646	335.09043356045	6.21510210068254	179.713160008192	75.5427248995218	279.684739500612	99.2101707458496	82.1386246800423	0.957239354645896	13.7889655389939	41	453.674104248048	115.193371848312	258.072981138852
aesculus	-0.117	50.933	72.0000076293945	10.4785795439968	766.964488287689	17.0753868713357	127.498311065213	218.279997298606	337.814942616547	6.19076639337228	176.959287777543	80.5376191907051	279.324891478151	101.327066112209	70.8664791345596	0.921225356827609	13.7578145647543	41.5	473.905553857423	117.913399064384	255.750732357151
aesculus	-0.3	51.317	72.0000076293945	10.4785795439968	766.964488287689	17.0753868713357	127.498311065213	218.279997298606	337.814942616547	4.9784183776185	160.940380225889	89.3956720117267	277.641951340895	99.2101707458496	82.1386246800423	0.957239354645896	13.7816731975479	58	333.056123999025	118.724915745095	195.135454508903
aesculus	-0.317	51.817	78	10.6975222933162	687.034648727649	17.3714452247187	113.731390906548	217.105977443646	335.09043356045	6.63610282237296	169.140662120655	95.7936443388787	279.152301662571	103.158864498138	91.1794778383695	0.943106094324152	13.8133943520287	40	604.199489160158	117.306219376098	349.028714830809
aesculus	-0.333	51.55	78	10.6975222933162	687.034648727649	17.3714452247187	113.731390906548	217.105977443646	335.09043356045	6.54111099169388	147.320824136026	94.2617081457316	278.903030898545	103.158864498138	91.1794778383695	0.943106094324152	13.796361418489	40.5	522.773446777345	117.112942133781	334.214359646837
aesculus	-0.4	53.783	14	9.89734450626105	698.937661059617	16.2756591497821	132.419485021693	210.527879234318	331.043959360992	5.86863995160116	153.813297684072	82.3391315708308	277.130821228027	90.3838847561886	74.5902462494679	0.986276974083649	13.9459294257733	44.5	428.450629760744	119.285662879796	209.941165307323
aesculus	-0.467	52.15	50	10.2172077834451	611.163611032684	17.0204923863494	114.304249578769	211.344895980573	334.211822478315	5.98725272149728	136.412063755095	74.3371789466321	278.413554516467	105.264242569606	84.7178552215164	0.951573093838802	13.8349462920808	45	427.393489819337	116.613008180383	200.224056417896
aesculus	-0.483	51.733	78	10.6975222933162	687.034648727649	17.3714452247187	113.731390906548	217.105977443646	335.09043356045	6.65392676478797	161.593751117587	98.4044502632784	278.894368769048	103.158864498138	91.1794778383695	0.943106094324152	13.8080122145584	40	569.733839794924	117.464897267316	358.47513981844
aesculus	-0.5	51.883	81	10.2297469348545	621.671626315904	16.9319648813037	115.365750331059	208.931342088728	333.447360401422	6.25165452974762	116.588757386431	91.0879447910307	277.547699393807	103.158864498138	91.1794778383695	0.943106094324152	13.8176384284846	43	511.665043090822	117.174565550501	276.408862484109
aesculus	-0.533	51.317	77.0000076293945	10.5313402992719	756.844716296666	17.04535839927	115.62386823796	217.849633744527	337.689029204395	6.5706491777022	180.028723610099	86.4830974161834	280.316378079928	81.7675744162665	65.7995966108222	0.956918107407152	13.7816731975479	41	550.885333374025	120.481210564093	281.414238638974
aesculus	-0.75	51.317	77.0000076293945	10.5313402992719	756.844716296666	17.04535839927	115.62386823796	217.849633744527	337.689029204395	6.36029855420461	187.264835240785	98.6273943388787	279.390412215348	81.7675744162665	65.7995966108222	0.956918107407152	13.7816731975479	38	545.108029101564	117.670017741438	352.709945025943
aesculus	-0.933	50.983	77.0000076293945	10.5313402992719	756.844716296666	17.04535839927	115.62386823796	217.849633744527	337.689029204395	6.36300355184369	171.937780636363	86.5685789326414	279.890570168967	101.746088928647	70.7118894338608	0.916393065902975	13.7608969779173	38	502.750441333009	117.561482123629	296.333989231253
aesculus	-0.95	53.867	125	9.43807798148603	781.330170677097	15.7368166122222	142.621909829995	207.32883198673	329.029598874269	5.84956788558124	169.492815697799	78.3915050429894	276.313899029742	86.6416478801418	72.4875102162361	0.993411012936421	13.9518909570261	51	416.518840625001	124.365326088316	134.539182099778
aesculus	-1	51.45	92.0000076293945	10.8175771132251	672.23405288503	17.2640318015515	112.730587890837	214.606026557202	334.877772503788	6.66778252006785	144.000460431445	90.0243619155729	278.100717230158	81.7675744162665	65.7995966108222	0.956918107407152	13.7900376080413	35	562.701634741213	115.492585548864	340.749741711482
aesculus	-1.033	52.983	93	9.87119270675702	796.19793236491	16.2614821020408	129.382271769823	207.45902452227	332.657543579961	5.82911619108433	199.611455757171	84.2886443706756	276.466996077653	87.2180255839699	73.3171598646376	0.981107353221825	13.8904223608037	46	446.632957666017	119.277722331455	215.030674587972
aesculus	-1.05	51.45	92.0000076293945	10.8175771132251	672.23405288503	17.2640318015515	112.730587890837	214.606026557202	334.877772503788	6.6907932770111	155.860341708176	87.5475562169312	278.131253839849	102.719209129746	75.3791357517242	0.95419407000328	13.7900376080413	35	542.319881567384	115.31931942254	331.981305886065
aesculus	-1.1	51.85	92.0000076293945	10.8175771132251	672.23405288503	17.2640318015515	112.730587890837	214.606026557202	334.877772503788	6.69219540881484	146.013998257928	96.379918965583	278.935718326778	102.11669269768	76.4284547755593	0.950240423747426	13.815514706681	35	583.51831398926	115.39924199331	368.418680266544
aesculus	-1.183	50.633	35	11.1076182420783	821.261181238384	17.0740559214114	119.330451954331	228.225462869106	338.110356246491	6.85326739139769	198.735680926591	89.8972122697904	281.340711991866	102.833084742228	82.8532441139221	0.912420323393345	13.7394692369972	25	588.317347753908	116.445268155632	393.868729875099
aesculus	-1.267	51.683	92.0000076293945	10.8175771132251	672.23405288503	17.2640318015515	112.730587890837	214.606026557202	334.877772503788	6.6951150355748	142.710065583233	95.5465128968254	276.853800343943	102.11669269768	76.4284547755593	0.950240423747426	13.804818826017	37	604.801019213869	116.421995031363	351.699937869968
aesculus	-1.3	50.967	107.000007629395	10.6254479411392	760.024705435125	16.9500228713301	118.443786828874	215.210018390144	337.482252150664	6.20985762416297	209.447815172374	83.1823204428673	278.850655608125	102.833084742228	82.8532441139221	0.912420323393345	13.7599098257533	36	485.069865454103	115.239725338066	297.11017105812
aesculus	-1.317	50.75	35	11.1076182420783	821.261181238384	17.0740559214114	119.330451954331	228.225462869106	338.110356246491	6.86126467365644	207.919692712836	87.9604727723087	281.037104176951	102.833084742228	82.8532441139221	0.912420323393345	13.7465936974373	26.5	580.689812207033	117.171492548869	378.923861852255
aesculus	-1.367	54.833	65.0000076293945	9.91684832365843	597.704154896248	15.787212731595	117.727588562641	207.434407671387	329.582341572661	6.96787972479183	133.052392465062	104.731881629655	279.000446780697	93.5977428168581	83.1276656419803	0.986674145506082	14.0223747104412	32	660.855908740236	122.338965546847	344.882176218705
aesculus	-1.4	51.583	92.0000076293945	10.8175771132251	672.23405288503	17.2640318015515	112.730587890837	214.606026557202	334.877772503788	6.63260983752578	172.06111903768	87.1535457366707	279.51973766285	102.11669269768	76.4284547755593	0.950240423747426	13.7984548769115	35	549.764370092775	114.863421529647	334.751741693982
aesculus	-1.467	51.583	92.0000076293945	10.8175771132251	672.23405288503	17.2640318015515	112.730587890837	214.606026557202	334.877772503788	7.02000953194757	144.765728350729	112.558658234127	278.484631381192	102.11669269768	76.4284547755593	0.950240423747426	13.7984548769115	35	656.490351757814	117.41615355905	438.260124131997
aesculus	-1.567	54.533	145.000015258789	9.60589853067215	718.35931360403	15.5032623731678	135.065962541103	204.268022196733	328.661306778531	6.44840659287004	182.089745931793	101.050822442893	279.048458560482	85.5341107217889	70.3411841869354	0.996627493327422	14.0000970965979	45	571.125429370119	125.834801499467	256.408353573837
aesculus	-1.617	54.533	145.000015258789	9.60589853067215	718.35931360403	15.5032623731678	135.065962541103	204.268022196733	328.661306778531	6.158600939539	193.816248251125	89.8843404367623	278.417355883253	85.5341107217889	70.3411841869354	0.996627493327422	14.0000970965979	43	499.547416210939	122.998912996167	221.844282846148
aesculus	-1.667	53.217	280	10.5006815211057	1137.75313279141	16.7649923355891	165.220555291165	206.316371911343	331.963520902811	7.06955599244508	309.575238784775	100.830928485577	279.884030017224	86.2886793989884	71.1124923706055	0.997600480226429	13.9064250449406	34	657.685757299807	115.822567896608	424.630844550114
aesculus	-1.833	52.683	101	10.3458972072432	713.821560704442	16.7932849656871	119.803152619918	208.598504916344	332.521788591941	6.69248586345298	207.140508661978	88.9231264944546	280.992451762105	84.7339611826716	70.4092290533914	0.987416230300832	13.8701789922726	39	562.191647485353	118.046823221728	308.456336050443
aesculus	-1.85	53.183	280	10.5006815211057	1137.75313279141	16.7649923355891	165.220555291165	206.316371911343	331.963520902811	7.68541312725363	314.617922293954	121.191341575092	282.056380722549	86.2886793989884	71.1124923706055	0.997600480226429	13.9040881127771	32	764.440012695315	118.580068764762	526.680379216994
aesculus	-1.933	54.017	198.000015258789	9.54799125100337	1024.14640380209	15.7954369865024	163.446491771077	203.653125693979	329.000522452341	5.21726022171191	247.723228747025	90.1034726196835	276.727188697228	91.2247350843329	73.8913045511013	0.998565947661888	13.9626015418653	72	348.961110107423	128.533747561243	93.0572725277873
aesculus	-1.967	53.35	280	10.5006815211057	1137.75313279141	16.7649923355891	165.220555291165	206.316371911343	331.963520902811	7.19735187210253	285.227968387306	107.351379445208	279.57446205223	86.2886793989884	71.1124923706055	0.997600480226429	13.9156053935573	35	677.113457666018	117.256822448153	441.330611230495
aesculus	-1.983	52.467	101	10.3458972072432	713.821560704442	16.7932849656871	119.803152619918	208.598504916344	332.521788591941	6.27705745031338	170.508217744529	84.52413620523	279.349519499056	93.0343045658535	73.99654371674	0.979641310251729	13.8557894781995	39	465.420883935548	115.647582604423	279.657241865503
aesculus	-2	52.633	113.000007629395	10.0818744557236	707.382142857974	16.3885811623678	131.316783344335	208.252408122863	332.306450895817	5.19475175808081	158.298719793558	88.0582187531797	278.095150119656	84.7339611826716	70.4092290533914	0.987416230300832	13.8668343982398	63	371.469367260743	123.290664882217	133.995178998858
aesculus	-2.033	52.483	113.000007629395	10.0818744557236	707.382142857974	16.3885811623678	131.316783344335	208.252408122863	332.306450895817	6.13883885994379	163.439467044547	83.2129058557184	279.078997433841	85.786450335854	67.8483813967024	0.985468500591977	13.8568501139032	42	460.8496673584	118.706423365374	234.725142501645
aesculus	-2.15	53.383	207.000015258789	10.3930878799789	1189.35649671046	16.3002885257775	195.821115500613	204.858257017348	329.355475964091	6.70707497961026	286.362504122779	80.1672872707443	279.572731185745	86.4699860572815	72.3326780936297	0.993103198510792	13.9178928560689	31.5	540.638323999025	114.005778086517	330.383040270933
aesculus	-2.183	51	110.000007629395	10.6185148249115	871.75001944775	16.8566826305217	139.51741082987	219.392254993521	337.115445765345	6.30546089618392	228.620159357786	85.8752464260277	282.852073920952	96.9074791499547	69.5217822670937	0.934205201483402	13.7619466329229	36.5	500.962364013673	117.192403717286	313.307772974882
aesculus	-2.317	52.117	96	10.3210201416828	753.097833774452	16.6683822782716	131.838364403152	212.404332386964	332.581541872696	6.10475942436472	201.796067073941	81.7132327279202	279.014954116318	85.786450335854	67.8483813967024	0.985468500591977	13.8327949722939	41	459.978271093751	117.017943734456	259.219115063912
aesculus	-2.45	50.6	74	10.7442501617396	872.679200261709	16.5660584694828	123.551663704061	226.869810790379	337.836001830482	6.53716975285459	247.948225079104	89.2880518512159	283.84815626878	96.9074791499547	69.5217822670937	0.934205201483402	13.7374666954393	32	535.730639038088	120.546114544862	335.450931552293
aesculus	-2.817	54.167	165	9.770070091667	1815.6120002617	15.605227856037	271.32972484589	206.661980883759	327.930630751059	5.93351715798852	394.615047037601	82.5082392939815	275.703686305455	91.3957006554855	77.1962561729627	1.00000005730696	13.9733964330348	43.5	467.336790820314	117.646705651015	278.258518045155
aesculus	-2.833	53.2	38.0000038146973	9.97633552964993	834.637675894274	16.0083655486201	142.028454397629	207.072528224258	331.560115104432	6.44857439903848	174.060542781372	100.549198097909	279.416606106601	88.6273215856308	74.2975136928069	0.994256746155601	13.9052560760076	40	576.999986584474	121.33980593019	306.024579414802
aesculus	-2.9	54.367	212.000015258789	9.70201093669555	1200.76852972028	15.4575560144357	201.667792116456	204.582675958529	328.074495353727	6.14184580802501	320.055030826479	80.7849975198413	278.579530150026	91.3957006554855	77.1962561729627	1.00000005730696	13.9879227887004	45.5	469.127517822267	122.202971624022	214.640280481781
aesculus	-3.017	53.5	-1	9.54388473064078	1942.32752576779	15.1892295165801	304.546515146296	206.449432208121	329.12239622734	5.96593493786489	470.002856196836	89.8497638125763	279.013618888436	89.9852731704712	76.270011776372	0.999264697228125	13.9260340699768	48	475.640533447267	121.911832190793	285.085140245737
aesculus	-4.067	50.517	152.000015258789	11.2540588680994	1348.79075864035	16.5709492772467	193.806152327993	221.309471490983	338.229167630517	7.26325010221714	348.083787532523	98.7260731932998	288.5711481283	97.7400486204359	75.7707035806444	0.982521205349559	13.7324433764385	17	657.724412915041	114.275926761118	506.184710522177
aesculus	-4.517	50.933	-1	10.3279853213209	1589.9613502908	15.5706951302542	241.586001864475	215.09334922278	334.859442200459	6.28584584665825	369.320387452841	95.0246822376119	283.81896335476	88.3395734786987	68.7111399438646	0.988740806174344	13.7578145647543	28	524.008459472658	116.956765856583	391.974909821381
aesculus	-4.583	52.833	-1	9.96747453563261	1739.00469871902	15.2945126069043	271.031900441378	209.805610361242	333.394205523209	6.45609586946259	416.699231341481	98.8985671677859	283.094466324691	NA	NA	1.00000005407078	13.8802627822968	32	535.675360107423	NA	NA
aesculus	-4.8	55.983	317	8.5989572630942	3374.21163287036	14.3328854962009	486.569390338065	198.91079181338	323.375673084528	5.22348467065164	981.536464840174	89.7316713726089	278.105176317823	113.493253612518	104.970805249895	0.999070203147051	14.1112354874777	69	357.387356982423	122.960219187327	297.052742476155
aesculus	0.233	51.55	66	10.7182308561309	616.301847356088	17.4818500561462	115.67647730946	215.531760812997	335.74685303594	6.11750286207935	147.228927080519	78.6280223913818	275.497034596873	102.802311495731	82.5120882153511	0.939848324605374	13.796361418489	39	449.088159863283	112.78074168486	278.981290523319
aesculus	0.25	51.333	77.0000076293945	10.6328827540727	739.823502453651	17.2011750212211	119.720982451609	214.526358227225	337.957671745871	6.37753746458622	194.486697383225	88.8037775997151	278.247386135898	90.5082909352071	69.020009970665	0.960345242874087	13.782676665179	39	518.563547070314	116.244424358164	314.920809987368
aesculus	0.3	50.8	48	11.231764211292	795.554467634859	17.5261908793418	116.595255055956	231.637725757839	338.566384770059	6.90835969587056	186.931521504186	92.5822849893162	274.61166197389	91.5054980830142	59.9288750171661	0.874757837443589	13.7496500794605	29	583.46788544922	117.003374667428	402.948368570833
aesculus	0.333	52.017	48	10.2454056069894	617.280376558793	17.1687644434205	120.785343366745	213.599824748549	335.387417513268	5.82135123009317	137.873608393129	91.0979093533781	274.688763712789	96.8359077181135	76.446981693569	0.951957207739797	13.8262968210828	47	441.052533593751	116.415686104765	268.550330190774
aesculus	0.583	51.55	22.0000019073486	10.6911552555581	572.891513108916	17.4121119002222	98.0978287084755	218.209337797972	336.242786246286	6.45706537267666	117.695841185749	93.4937894917582	277.593719650101	92.5857815212674	68.6540085077286	0.903123221578321	13.796361418489	41.5	538.303661346437	117.98631861238	313.66647423689
aesculus	0.95	51.167	46.0000038146973	10.8946880213967	680.126433672797	17.4934936434034	108.118213557041	220.249648282512	338.394948842456	6.42075852050784	132.291597597301	99.3218498486467	274.735397003509	85.4510650634766	61.1730442166328	0.931709368660047	13.7723023358843	40	565.918085278322	117.312596644735	352.327335076896
aesculus	1.05	51.067	41	11.168928210156	693.182367128375	17.7319760899096	99.737064430717	224.201903964107	338.798562187721	7.20708064635562	161.790157847106	99.9145025691901	277.148286253541	81.3369626998901	54.175825881958	0.911190326238355	13.7660916153355	35	657.465316503908	119.210845967911	402.843483757524
aesculus	1.117	51.3	41	11.168928210156	693.182367128375	17.7319760899096	99.737064430717	224.201903964107	338.798562187721	7.39850483800869	159.497503447812	124.532585231609	279.252332582579	81.3369626998901	54.175825881958	0.911190326238355	13.780607841954	35	731.536233349611	120.398851863292	510.180386684065
aesculus	1.183	51.933	31.0000038146973	10.2784618564247	611.961980896715	17.0351146766252	115.190309957158	218.799559996699	336.362796539604	6.08897971191409	135.881601592526	85.7036688065985	276.677258334317	102.00467522939	74.3622973515437	0.963667074869732	13.820862625972	44.5	457.053719897462	119.310544726553	247.592628664221
aesculus	1.267	52.617	18.0000019073486	10.0602819599909	664.282350566581	16.5926643418139	135.375413885268	214.186614608804	335.742312083136	6.24101858191859	143.476804642938	91.2790967293702	276.889200566889	79.8322325282627	62.0939184490003	0.975336273237128	13.8657658773022	44.5	515.228971514894	121.655709780701	255.108510817243
aesculus	10	48.95	446	8.05610163854609	703.313936503648	16.7617755295445	182.491155156435	240.903662311446	337.182023126307	3.44717752752621	124.471655862406	153.503936902218	264.264008658273	103.592491027636	94.0300294515249	0.980354872545901	13.6410378220584	73.5	265.188750048829	123.721688369575	368.287455346757
aesculus	10	49.4833	291	8.86060510827138	637.101746571095	17.5582002584064	157.567307190635	238.031806723096	337.567438226867	3.2175172411573	123.952101413161	125.534387210012	258.477835518973	122.115513899387	109.354975123154	0.971401083271794	13.671436162927	70	265.662921826173	114.994089281933	303.388900898023
aesculus	10	49.6	291	8.86060510827138	637.101746571095	17.5582002584064	157.567307190635	238.031806723096	337.567438226867	3.66347647906295	116.097809525207	137.004517259361	264.455260475913	102.197345398568	90.6871896292034	0.952300910772898	13.6781833834595	77.5	306.263269091798	121.690159880786	311.886596616976
aesculus	10	50.85	407	9.41436803556809	653.747880662233	17.8102315722057	157.651643474851	228.711042719279	338.57369217947	3.66621036551342	130.764397555962	117.070538973469	259.863428052965	94.7314086571718	80.1206816315651	0.978455109242329	13.7527135343701	66	309.716077172852	112.271468240514	305.395567965571
aesculus	10	51.15	330	9.56473304630751	652.946682709547	17.7784951242325	156.719445942111	226.639376035366	338.423765974622	3.51457173441795	106.845969421789	118.187582989927	262.430484310611	93.0138501117104	75.5864283855145	0.982762901870024	13.7712444618297	82	261.262567138673	119.052228193796	212.305861411645
aesculus	10	51.6167	299.000030517578	9.17797704146587	662.45446788747	17.3211528567572	152.141304278536	224.504250271978	338.404050980224	3.67487275015026	135.713936046697	117.518722018722	264.950739095499	88.3333003585403	71.4390834539364	0.995491647144678	13.8005961386838	81	282.382903466798	121.957340755965	194.60947844246
aesculus	10	51.7167	299.000030517578	9.75397704146587	662.45446788747	17.8971528567572	152.141304278536	224.504250271978	338.404050980224	3.66670409592851	135.036727144383	104.819470756385	260.396517743121	88.3333003585403	71.4390834539364	0.995491647144678	13.8069703307316	68	305.622061035157	111.733872878707	246.174776376315
aesculus	10	52.0333	93	9.05828931172933	636.707865843344	17.158870329789	144.306757583895	226.517856085097	338.918852649384	4.86199209681922	141.408209957182	151.970006486569	271.56613938887	89.5412485019581	73.9940376281738	0.948492914875131	13.8273538728236	80.5	406.295942529298	130.781592591722	338.538934691002
aesculus	10	52.1	93	9.37828931172933	636.707865843344	17.478870329789	144.306757583895	226.517856085097	338.918852649384	4.01418331258587	141.773131515831	110.710392628205	261.731309995546	89.5412485019581	73.9940376281738	0.948492914875131	13.8316880619403	75	329.100784228517	120.776414902322	205.796323860824
aesculus	10	53.0833	44.0000038146973	8.99216736356785	714.751355351069	17.2394035130167	169.102471314598	225.116567511551	338.518596786475	2.94137669744808	151.489538114984	98.6173578042328	260.76708481338	87.6093767140363	75.4913964271545	0.869902511744219	13.8972585161636	75.5	219.787511035157	115.059752501379	146.346826752587
aesculus	10	53.25	44.0000038146973	9.24816736356785	714.751355351069	17.4954035130167	169.102471314598	225.116567511551	338.518596786475	4.00982203409386	149.941485573072	121.993817075575	264.348696111323	87.6093767140363	75.4913964271545	0.869902511744219	13.9086970966145	77	309.913425695802	120.671262247463	255.786613091474
aesculus	10	53.7833	36.0000038146973	9.27676859445191	745.173766290233	17.4052630071768	174.353669433256	224.706094232059	337.601726484395	4.19627965772023	148.716303236783	116.868551364723	264.103728912689	73.8050145012992	61.669876123086	0.88829295324779	13.9459506707906	77	322.720923461915	122.148379481799	231.81171754185
aesculus	10	54.6833	5	8.92001258155563	712.273808118155	17.4144882867853	158.1860708932	229.832577837395	337.451700117337	1.92054289094697	114.484322428703	107.41950390466	259.573654174805	NA	NA	0.92033014250161	14.0112133463946	77	190.010369873047	NA	NA
aesculus	10.0167	48.6333	524.000061035156	7.80942184121631	720.825290197054	16.6758121568277	186.658920171622	242.552536683061	335.868502979547	3.24037001979956	128.086783289909	145.534781841422	258.105685894306	103.592491027636	94.0300294515249	0.980354872545901	13.6233152852945	72	287.299305590821	122.282222696485	339.720531231532
aesculus	10.0167	49.7	291	9.56460510827138	637.101746571095	18.2622002584064	157.567307190635	238.031806723096	337.567438226867	3.89624650664279	120.538280168548	119.411639353124	256.890444745074	102.197345398568	90.6871896292034	0.952300910772898	13.683992830401	67	326.617445703126	113.297001914707	335.48807827757
aesculus	10.0167	50.5	407	7.36636803556809	653.747880662233	15.7622315722057	157.651643474851	228.711042719279	338.57369217947	2.97436928228024	133.034846413881	136.61242413258	264.501072810246	106.387337929163	91.7059842348099	0.961134370831276	13.7314168570668	74	240.568972900391	125.283309466505	224.308443042986
aesculus	10.0167	50.5833	407	8.07036803556809	653.747880662233	16.4662315722057	157.651643474851	228.711042719279	338.57369217947	3.00007720692396	127.399841189384	142.148256702788	264.727517934946	94.7314086571718	80.1206816315651	0.978455109242329	13.7364544432841	76	256.564581494141	121.964035645996	278.089164459199
aesculus	10.0167	50.6333	407	8.58236803556809	653.747880662233	16.9782315722057	157.651643474851	228.711042719279	338.57369217947	3.40645955797135	136.668920515105	117.73608408374	259.611022278503	94.7314086571718	80.1206816315651	0.978455109242329	13.7394874558444	71	273.09204013672	118.569225520229	231.263488681537
aesculus	10.0167	51.2167	330	9.69273304630751	652.946682709547	17.9064951242325	156.719445942111	226.639376035366	338.423765974622	3.7179255035736	132.702443137765	100.153343699125	257.369303525149	93.0138501117104	75.5864283855145	0.982762901870024	13.7753999020004	62.5	295.372191650392	109.701006900847	257.217843274264
aesculus	10.0167	51.8667	93	9.12228931172933	636.707865843344	17.222870329789	144.306757583895	226.517856085097	338.918852649384	3.3499872301039	131.132340876386	105.521024623525	261.048154977652	88.3333003585403	71.4390834539364	0.995491647144678	13.8165890171932	71.5	266.81044494629	116.752311693071	184.867820030621
aesculus	10.0167	52.0667	93	9.05828931172933	636.707865843344	17.158870329789	144.306757583895	226.517856085097	338.918852649384	3.57948299520306	139.052866369486	108.726759227462	263.911911597619	89.5412485019581	73.9940376281738	0.948492914875131	13.8295224645406	80.5	295.340409936524	122.938258517562	146.83459003805
aesculus	10.0167	53.7	36.0000038146973	9.24476859445191	745.173766290233	17.3732630071768	174.353669433256	224.706094232059	337.601726484395	3.24111755371096	137.330077851191	122.904985039555	263.593618958861	73.8050145012992	61.669876123086	0.88829295324779	13.94006428497	81	234.782900390626	118.54690657855	230.325672461309
aesculus	10.0333	47.55	810.000061035156	8.3310753742471	1025.01122774889	16.8109884660237	289.20149396031	239.603297509658	336.410234897237	4.27800646060485	200.853814243339	157.254192899115	261.024593395191	104.841285984691	91.9385895967484	0.999347059650037	13.5644585151768	73	364.334737304688	125.183783904126	437.951553893936
aesculus	10.0333	48.5833	524.000061035156	7.87342184121631	720.825290197054	16.7398121568277	186.658920171622	242.552536683061	335.868502979547	2.93741576128951	131.045692201704	146.844388036732	257.616407121931	103.592491027636	94.0300294515249	0.980354872545901	13.6205391975484	72	264.962923730469	119.985656838237	349.737710179165
aesculus	10.0333	49.1167	446	8.37610163854609	703.313936503648	17.0817755295445	182.491155156435	240.903662311446	337.182023126307	3.06355971894319	127.532162726391	135.300299367877	258.257926857078	122.115513899387	109.354975123154	0.971401083271794	13.6504640315777	73	252.445005029298	118.792146465565	308.685666289056
aesculus	10.0333	49.3	446	8.05610163854609	703.313936503648	16.7617755295445	182.491155156435	240.903662311446	337.182023126307	3.14079529586627	122.499997150153	147.379748422873	264.792283110566	122.115513899387	109.354975123154	0.971401083271794	13.6609080523988	72	244.696878857423	120.910673465149	349.310605735814
aesculus	10.0333	49.4667	291	8.98860510827138	637.101746571095	17.6862002584064	157.567307190635	238.031806723096	337.567438226867	2.1626807295244	122.862616315484	111.935304868742	257.338401375236	122.115513899387	109.354975123154	0.971401083271794	13.6704792216606	74	173.513702832032	109.662425774998	228.299060151751
aesculus	10.0333	49.8833	337	9.38178397258216	612.231517922379	17.9939193327458	147.697777851699	233.666493879443	338.423580624953	2.9869601763715	115.669419381768	106.576107692944	257.349404974298	102.197345398568	90.6871896292034	0.952300910772898	13.6947088080613	66	271.062392089845	108.320134876724	263.659171289155
aesculus	10.0333	50.6333	407	8.58236803556809	653.747880662233	16.9782315722057	157.651643474851	228.711042719279	338.57369217947	1.79189958791211	110.027102477849	100.96853196861	260.625488448929	94.7314086571718	80.1206816315651	0.978455109242329	13.7394874558444	77	128.420334179688	111.799991892499	118.122238537856
aesculus	10.0333	50.95	330	9.30873304630751	652.946682709547	17.5224951242325	156.719445942111	226.639376035366	338.423765974622	4.14356825340189	135.252549712546	121.31472718254	260.876777229728	94.7314086571718	80.1206816315651	0.978455109242329	13.758861781286	69.5	320.146195434571	118.238986683352	288.219153832512
aesculus	10.0333	51.8	299.000030517578	9.75397704146587	662.45446788747	17.8971528567572	152.141304278536	224.504250271978	338.404050980224	4.37109054505068	142.067759349942	110.988226654711	261.355615133768	88.3333003585403	71.4390834539364	0.995491647144678	13.8123033590857	69	351.667167968751	116.495635086242	269.336043179518
aesculus	10.0333	51.8833	93	8.93028931172933	636.707865843344	17.030870329789	144.306757583895	226.517856085097	338.918852649384	3.02114724818641	131.847083959728	106.430099238146	260.524926321847	88.3333003585403	71.4390834539364	0.995491647144678	13.8176577505202	72	247.260573559571	116.240741530072	174.439536666933
aesculus	10.0333	53.6667	36.0000038146973	9.34076859445191	745.173766290233	17.4692630071768	174.353669433256	224.706094232059	337.601726484395	3.71872075275801	140.997694160789	103.583361696174	259.369093507201	73.8050145012992	61.669876123086	0.88829295324779	13.937718221592	72	274.987438476563	116.393847243193	202.704106534255
aesculus	10.0333	54.0167	32	9.08699163596998	735.572633628015	17.1205303753207	163.497924447616	228.029282742753	337.807559818499	3.49470516209867	135.15503921546	124.731199713192	265.007503216083	90.2324523925781	70.7910320891274	0.916901093055689	13.9625800369441	82.5	236.226549951173	123.42275311721	210.313786276925
aesculus	10.05	48.0333	533.000061035156	8.45501458237116	803.267875399041	17.2830225995131	212.433836780548	240.341314257989	335.963524111895	4.13297561491245	156.697740541771	161.750874669312	262.556945130065	91.2724902629852	85.374112471556	0.990569388899548	13.5903872766112	67.5	376.039940673829	120.472756413667	488.109723383658
aesculus	10.05	49.9	337	9.31778397258216	612.231517922379	17.9299193327458	147.697777851699	233.666493879443	338.423580624953	3.47631982636506	124.313366336748	103.863775532916	256.714697869269	102.197345398568	90.6871896292034	0.952300910772898	13.6956894751085	66	285.569838085938	111.682888412075	249.838393667135
aesculus	10.05	50	337	9.31778397258216	612.231517922379	17.9299193327458	147.697777851699	233.666493879443	338.423580624953	3.4444185611264	113.837102264166	117.808165000509	259.848834865696	102.197345398568	90.6871896292034	0.952300910772898	13.7015770960173	69	294.723911865235	113.030880342274	292.089796140243
aesculus	10.05	50.2	337	9.38178397258216	612.231517922379	17.9939193327458	147.697777851699	233.666493879443	338.423580624953	3.20422370203041	97.619456872344	116.85526634679	262.089026231032	106.387337929163	91.7059842348099	0.961134370831276	13.7134320099986	79.5	265.359379833985	116.359104738618	228.512702118594
aesculus	10.05	50.5333	407	6.21436803556809	653.747880662233	14.6102315722057	157.651643474851	228.711042719279	338.57369217947	3.48829335454587	147.916803060565	155.803832989927	269.630416031722	94.7314086571718	80.1206816315651	0.978455109242329	13.73342837733	73	309.557375097657	135.548889293025	250.643159122629
aesculus	10.05	51.1833	330	9.56473304630751	652.946682709547	17.7784951242325	156.719445942111	226.639376035366	338.423765974622	4.04103818788636	119.162751112133	116.373731780372	264.781985104739	93.0138501117104	75.5864283855145	0.982762901870024	13.773317442201	79	303.393896484376	120.722697898277	225.496571197723
aesculus	10.05	51.4	299.000030517578	8.79397704146587	662.45446788747	16.9371528567572	152.141304278536	224.504250271978	338.404050980224	3.44446118137236	133.199040107429	123.753602875712	264.167403671768	93.0138501117104	75.5864283855145	0.982762901870024	13.7868869243528	77.5	271.07847722168	121.3131360906	217.778899629904
aesculus	10.05	51.4667	299.000030517578	8.98597704146587	662.45446788747	17.1291528567572	152.141304278536	224.504250271978	338.404050980224	3.33188971524084	115.338937422261	113.847023412062	264.99027302501	93.0138501117104	75.5864283855145	0.982762901870024	13.7910915990706	86	242.055546997071	123.656698717081	133.633163943859
aesculus	10.05	53.7	36.0000038146973	9.30876859445191	745.173766290233	17.4372630071768	174.353669433256	224.706094232059	337.601726484395	4.14930620197676	143.117769282311	129.640158030627	266.284651033171	73.8050145012992	61.669876123086	0.88829295324779	13.94006428497	79	322.451173339845	122.670054731311	277.365320248984
aesculus	10.05	54.1667	32	9.21499163596998	735.572633628015	17.2485303753207	163.497924447616	228.029282742753	337.807559818499	3.81995754045761	138.970918999985	122.128192759208	265.679088885968	90.2324523925781	70.7910320891274	0.916901093055689	13.9733747583412	75	300.733289892579	120.862188784919	250.757547123662
aesculus	10.05	54.3167	32	9.24699163596998	735.572633628015	17.2805303753207	163.497924447616	228.029282742753	337.807559818499	4.55498495127921	146.483776713256	127.74500575524	264.098696949718	90.2324523925781	70.7910320891274	0.916901093055689	13.984254953066	72.5	387.825492871095	123.877544679845	292.52427015729
aesculus	10.05	54.4333	25	8.92001258155563	712.273808118155	17.4144882867853	158.1860708932	229.832577837395	337.451700117337	3.87801195081776	156.6747750137	127.512081187042	264.700196737772	90.2324523925781	70.7910320891274	0.916901093055689	13.9927722962571	87	263.221148681641	126.381390244516	218.617347677514
aesculus	10.0667	48.3333	533.000061035156	9.09501458237116	803.267875399041	17.9230225995131	212.433836780548	240.341314257989	335.963524111895	2.70534094855342	139.406904971227	136.47908542557	255.106904752962	91.2724902629852	85.374112471556	0.990569388899548	13.6067469535958	67	292.113545996095	107.384459489583	412.154257247178
aesculus	10.0667	48.6833	524.000061035156	8.38542184121631	720.825290197054	17.2518121568277	186.658920171622	242.552536683061	335.868502979547	3.31344452427458	163.648877020925	154.737707602004	260.750003018222	103.592491027636	94.0300294515249	0.980354872545901	13.6260973068442	71.5	322.894217968751	118.464152324761	426.554872283546
aesculus	10.0667	49.2333	446	8.37610163854609	703.313936503648	17.0817755295445	182.491155156435	240.903662311446	337.182023126307	2.80722145271723	125.027149897069	135.528628233745	263.659195197808	122.115513899387	109.354975123154	0.971401083271794	13.6570979694134	74.5	232.518427856446	117.975218982335	302.737819422729
aesculus	10.0667	49.6667	291	9.56460510827138	637.101746571095	18.2622002584064	157.567307190635	238.031806723096	337.567438226867	2.15667932638653	113.43832873553	105.38239894943	258.836279397482	102.197345398568	90.6871896292034	0.952300910772898	13.6820554244602	76	195.032133496094	107.108514392521	222.114555744594
aesculus	10.0667	50.55	407	6.08636803556809	653.747880662233	14.4822315722057	157.651643474851	228.711042719279	338.57369217947	3.63996113549539	147.699263609946	162.337326261701	275.206178266924	94.7314086571718	80.1206816315651	0.978455109242329	13.7344383125199	74	267.822704345704	137.812839770988	267.933214743495
aesculus	10.0667	50.7833	407	8.32636803556809	653.747880662233	16.7222315722057	157.651643474851	228.711042719279	338.57369217947	3.49076509593924	136.190540269949	128.018946504884	262.780923193628	94.7314086571718	80.1206816315651	0.978455109242329	13.7486284626619	75	277.836351269532	122.738480544396	238.973882975571
aesculus	10.0667	51.2	330	9.69273304630751	652.946682709547	17.9064951242325	156.719445942111	226.639376035366	338.423765974622	4.16929473675741	136.236099520233	112.255567066036	260.924713470124	93.0138501117104	75.5864283855145	0.982762901870024	13.7743582641357	68	338.786938354493	115.147510552951	280.66079550482
aesculus	10.0667	51.3667	299.000030517578	9.11397704146587	662.45446788747	17.2571528567572	152.141304278536	224.504250271978	338.404050980224	3.77274016435227	132.803806582466	124.704451089998	263.665256039127	93.0138501117104	75.5864283855145	0.982762901870024	13.7847926978479	81	292.57907607422	122.944042667503	220.696769559209
aesculus	10.0667	51.55	299.000030517578	8.92197704146587	662.45446788747	17.0651528567572	152.141304278536	224.504250271978	338.404050980224	2.77592036562073	136.624821257312	99.2983555911681	258.232374254164	88.3333003585403	71.4390834539364	0.995491647144678	13.796361418489	69.5	259.469942309571	112.472549937814	163.36242283352
aesculus	10.0667	51.8167	299.000030517578	9.04997704146587	662.45446788747	17.1931528567572	152.141304278536	224.504250271978	338.404050980224	3.26108300888567	137.312859015539	113.004099988553	261.581739907736	88.3333003585403	71.4390834539364	0.995491647144678	13.8133750914924	72	278.294635522462	115.828409206054	217.830522032912
aesculus	10.0667	52.25	93	9.50628931172933	636.707865843344	17.606870329789	144.306757583895	226.517856085097	338.918852649384	3.28738460787262	98.7153279532213	99.6812844837454	260.963756938557	89.5412485019581	73.9940376281738	0.948492914875131	13.8414865842521	70	265.11688569336	113.305448413727	183.558528810023
aesculus	10.0667	52.4	69.0000076293945	9.4171826314117	649.176732818931	17.6409706231039	154.513235689974	226.852780741309	338.757419090689	4.01644940333107	142.906108554453	111.456236009361	260.854167560955	89.5412485019581	73.9940376281738	0.948492914875131	13.851357121919	70	334.263940283204	117.110683470154	250.415537627645
aesculus	10.0667	53.1	44.0000038146973	9.02416736356785	714.751355351069	17.2714035130167	169.102471314598	225.116567511551	338.518596786475	3.10555604154149	127.830956000835	96.2877464101292	255.97308081323	87.6093767140363	75.4913964271545	0.869902511744219	13.8984000956493	63	273.486233715821	109.865382459151	202.057365012383
aesculus	10.0667	53.9	32	9.24699163596998	735.572633628015	17.2805303753207	163.497924447616	228.029282742753	337.807559818499	2.83394110254982	134.843088584952	118.604361406822	261.182159507668	73.8050145012992	61.669876123086	0.88829295324779	13.9542401109757	79	207.853849829102	116.788772619644	212.491506801493
aesculus	10.0833	48.25	533.000061035156	8.96701458237116	803.267875399041	17.7950225995131	212.433836780548	240.341314257989	335.963524111895	4.32164053324607	147.020913196728	141.780820805352	256.10363803067	91.2724902629852	85.374112471556	0.990569388899548	13.6021837006637	68	373.466836523439	118.571840133032	424.053616758017
aesculus	10.0833	49.1333	446	8.44010163854609	703.313936503648	17.1457755295445	182.491155156435	240.903662311446	337.182023126307	2.88947398265799	125.820838930085	131.036952393671	256.217691442469	122.115513899387	109.354975123154	0.971401083271794	13.651406431567	72	259.452952294923	116.824243592168	298.447463341789
aesculus	10.0833	49.7	291	9.11660510827138	637.101746571095	17.8142002584064	157.567307190635	238.031806723096	337.567438226867	2.95147348901101	123.064544481225	116.730631995319	255.967176835616	102.197345398568	90.6871896292034	0.952300910772898	13.683992830401	66.5	258.30314963379	110.190835949843	300.14787334578
aesculus	10.0833	49.95	337	9.44578397258216	612.231517922379	18.0579193327458	147.697777851699	233.666493879443	338.423580624953	4.10020598976221	110.443296086043	125.982123333842	262.998472108946	102.197345398568	90.6871896292034	0.952300910772898	13.6986299884371	78	288.263665966798	120.654452424911	284.257153427326
aesculus	10.0833	50.1667	337	9.38178397258216	612.231517922379	17.9939193327458	147.697777851699	233.666493879443	338.423580624953	3.93906334054132	118.880972384475	118.73546957672	259.591916513967	106.387337929163	91.7059842348099	0.961134370831276	13.7114507419479	65.5	275.500893237305	113.840137501711	320.833447976739
aesculus	10.0833	50.7667	407	8.07036803556809	653.747880662233	16.4662315722057	157.651643474851	228.711042719279	338.57369217947	2.17438422314992	116.139190081507	128.422276133878	265.458022232894	94.7314086571718	80.1206816315651	0.978455109242329	13.7476137441921	77.5	186.704896362305	117.715680799701	207.464773108997
aesculus	10.0833	51.05	330	8.66873304630751	652.946682709547	16.8824951242325	156.719445942111	226.639376035366	338.423765974622	3.98599968610493	132.350798593834	130.218898698235	263.554734198602	93.0138501117104	75.5864283855145	0.982762901870024	13.7650386767095	77	298.632876708985	125.206668865345	246.22102109732
aesculus	10.0833	52.6333	69.0000076293945	9.5131826314117	649.176732818931	17.7369706231039	154.513235689974	226.852780741309	338.757419090689	4.10014478290267	137.785020660609	120.753662463116	264.964263580658	68.2101045041471	59.9410188317299	0.811467027838177	13.8668544410954	73	324.593175585938	118.74158037735	281.753204910657
aesculus	10.0833	52.8333	69.0000076293945	9.5131826314117	649.176732818931	17.7369706231039	154.513235689974	226.852780741309	338.757419090689	4.14393314785802	130.695343073457	116.046401591753	264.709152892396	68.2101045041471	59.9410188317299	0.811467027838177	13.8802830254821	75	308.163015795899	120.039572858408	248.052904076041
aesculus	10.0833	53.7833	36.0000038146973	9.27676859445191	745.173766290233	17.4052630071768	174.353669433256	224.706094232059	337.601726484395	4.42243469774856	129.536762334406	145.744781300875	266.047805115417	73.8050145012992	61.669876123086	0.88829295324779	13.9459506707906	81	372.737342895509	125.626293058873	330.681400510894
aesculus	10.0833	53.9667	32	9.24699163596998	735.572633628015	17.2805303753207	163.497924447616	228.029282742753	337.807559818499	3.0571798693982	134.006585815921	127.575422946556	262.155971904377	73.8050145012992	61.669876123086	0.88829295324779	13.9590005878262	77	220.963601586915	117.178974094577	263.138340603324
aesculus	10.1	47.4667	810.000061035156	7.0510753742471	1025.01122774889	15.5309884660237	289.20149396031	239.603297509658	336.410234897237	4.77602478322461	211.914508697577	175.352881594678	266.390813722715	121.367004394531	97.8163624054346	1.00000005281439	13.5600415378656	74	393.584649731446	136.883533394958	438.601981242574
aesculus	10.1	47.55	810.000061035156	8.6510753742471	1025.01122774889	17.1309884660237	289.20149396031	239.603297509658	336.410234897237	4.69777328618649	215.409916012548	147.036889849155	259.514566526308	104.841285984691	91.9385895967484	0.999347059650037	13.5644585151768	70	383.359192431642	124.081879101414	432.663760462865
aesculus	10.1	47.8	810.000061035156	8.6510753742471	1025.01122774889	17.1309884660237	289.20149396031	239.603297509658	336.410234897237	3.42510928941666	210.03700876236	141.91767043142	258.585799500182	104.841285984691	91.9385895967484	0.999347059650037	13.5778060340159	73	274.369083666993	117.793463322987	391.578396321192
aesculus	10.1	48.2333	533.000061035156	8.93501458237116	803.267875399041	17.7630225995131	212.433836780548	240.341314257989	335.963524111895	3.64293348053316	141.659217657521	132.431011841168	252.861580984933	91.2724902629852	85.374112471556	0.990569388899548	13.6012707853523	68	311.38151591797	114.658485424885	378.879938489358
aesculus	10.1	48.3167	533.000061035156	9.03101458237116	803.267875399041	17.8590225995131	212.433836780548	240.341314257989	335.963524111895	3.74512519531252	136.062493663747	130.43800852793	252.607729649806	91.2724902629852	85.374112471556	0.990569388899548	13.605836309799	64.5	344.59273479004	112.969577095527	394.547322389244
aesculus	10.1	48.8333	524.000061035156	9.02542184121631	720.825290197054	17.8918121568277	186.658920171622	242.552536683061	335.868502979547	3.68213923044731	126.022937092464	130.655669356685	255.398167872167	103.592491027636	94.0300294515249	0.980354872545901	13.634479209412	69	316.412375048829	115.533194047354	363.250814579983
aesculus	10.1	48.9833	446	8.05610163854609	703.313936503648	16.7617755295445	182.491155156435	240.903662311446	337.182023126307	3.1819168939947	134.854926943779	139.304877009565	264.792283110566	103.592491027636	94.0300294515249	0.980354872545901	13.6429153677182	74	173.985625439454	122.274018796166	306.394570143943
aesculus	10.1	49.85	291	8.92460510827138	637.101746571095	17.6222002584064	157.567307190635	238.031806723096	337.567438226867	2.62467667571688	123.491165976971	120.858070690883	258.206590421907	102.197345398568	90.6871896292034	0.952300910772898	13.6927555292286	75	221.48521381836	113.626514356423	259.0001348598
aesculus	10.1	51.3	330	8.28473304630751	652.946682709547	16.4984951242325	156.719445942111	226.639376035366	338.423765974622	4.17597178029492	133.184779398143	141.8039000814	267.695313589914	93.0138501117104	75.5864283855145	0.982762901870024	13.780607841954	75.5	365.690956420899	128.152535665571	284.137066945634
aesculus	10.1	51.3833	299.000030517578	8.98597704146587	662.45446788747	17.1291528567572	152.141304278536	224.504250271978	338.404050980224	3.35826780187588	120.43982268963	121.017656313594	264.524979979127	93.0138501117104	75.5864283855145	0.982762901870024	13.7858362547619	81.5	271.807128735352	121.572682819452	191.5775610352
aesculus	10.1	53.2333	44.0000038146973	9.22896736356785	714.751355351069	17.4762035130167	169.102471314598	225.116567511551	338.518596786475	3.4553048122532	162.278853356838	113.465909137159	262.191985245589	87.6093767140363	75.4913964271545	0.869902511744219	13.9075468257129	77	234.449531188966	117.318752930159	219.610609706769
aesculus	10.1	53.7	36.0000038146973	9.30876859445191	745.173766290233	17.4372630071768	174.353669433256	224.706094232059	337.601726484395	4.21136990121697	132.997525006533	127.704562792532	265.03278023856	73.8050145012992	61.669876123086	0.88829295324779	13.94006428497	80	325.300693969728	123.608287975756	260.301806357677
aesculus	10.1167	48.1667	533.000061035156	8.90301458237116	803.267875399041	17.7310225995131	212.433836780548	240.341314257989	335.963524111895	3.67722906239271	137.205448587425	141.765576541514	255.269863086742	91.2724902629852	85.374112471556	0.990569388899548	13.5976364294505	67	341.271223779298	114.616607788182	423.206263717277
aesculus	10.1167	48.5	524.000061035156	8.83342184121631	720.825290197054	17.6998121568277	186.658920171622	242.552536683061	335.868502979547	3.10463682391829	122.6562961936	128.113559472934	254.466950804323	91.2724902629852	85.374112471556	0.990569388899548	13.6159273497721	67	276.110122558595	112.434734588178	351.417941504513
aesculus	10.1167	48.8667	446	8.31210163854609	703.313936503648	17.0177755295445	182.491155156435	240.903662311446	337.182023126307	2.79711298050097	125.015613853466	131.725011478683	257.963098043924	103.592491027636	94.0300294515249	0.980354872545901	13.636352942441	72	221.854996923829	117.314241723431	295.0147407555
aesculus	10.1167	49.4333	291	8.09260510827138	637.101746571095	16.7902002584064	157.567307190635	238.031806723096	337.567438226867	2.34787660274298	105.722716733813	128.402519332519	259.862789112133	122.115513899387	109.354975123154	0.971401083271794	13.668555926681	71	227.201515332032	115.325619764186	260.486346128892
aesculus	10.1167	50.2333	337	9.38178397258216	612.231517922379	17.9939193327458	147.697777851699	233.666493879443	338.423580624953	2.11199052627063	117.545929171145	111.014481535536	261.427680550041	106.387337929163	91.7059842348099	0.961134370831276	13.7154162633807	77	177.772592919922	108.306677994866	221.897928733556
aesculus	10.1167	50.7167	407	8.58236803556809	653.747880662233	16.9782315722057	157.651643474851	228.711042719279	338.57369217947	3.87162474861567	136.154983415734	136.724445366555	265.362456269317	94.7314086571718	80.1206816315651	0.978455109242329	13.7445620563876	78	314.546065405274	124.864199660236	276.002161177602
aesculus	10.1167	51.1333	330	8.92473304630751	652.946682709547	17.1384951242325	156.719445942111	226.639376035366	338.423765974622	3.42839434613241	106.967183153145	120.813224635607	265.465544061346	93.0138501117104	75.5864283855145	0.982762901870024	13.7702060759461	86	246.125056762696	124.697550627535	163.876340703361
aesculus	10.1167	51.1833	330	9.56473304630751	652.946682709547	17.7784951242325	156.719445942111	226.639376035366	338.423765974622	3.63344139015284	133.356640636921	102.877632243335	257.76850270701	93.0138501117104	75.5864283855145	0.982762901870024	13.773317442201	64	301.680952148439	110.757990240379	253.14854835282
aesculus	10.1167	51.95	93	9.12228931172933	636.707865843344	17.222870329789	144.306757583895	226.517856085097	338.918852649384	3.72211086452612	140.476215530187	114.554403744404	261.452396099384	88.3333003585403	71.4390834539364	0.995491647144678	13.8219606249224	76	306.389571875001	121.183543313317	200.76942970095
aesculus	10.1167	52.25	93	9.37828931172933	636.707865843344	17.478870329789	144.306757583895	226.517856085097	338.918852649384	3.96877617455789	123.593344897032	121.922694374491	265.135544326279	89.5412485019581	73.9940376281738	0.948492914875131	13.8414865842521	80	286.718902197266	123.07534299944	223.004920098341
aesculus	10.1167	52.6	69.0000076293945	9.5771826314117	649.176732818931	17.8009706231039	154.513235689974	226.852780741309	338.757419090689	4.39981141424496	128.628015826456	112.141727971103	261.49511894813	68.2101045041471	59.9410188317299	0.811467027838177	13.8646315007878	69	378.755185961915	118.250647668544	267.418703585775
aesculus	10.1167	52.8667	44.0000038146973	9.15216736356785	714.751355351069	17.3994035130167	169.102471314598	225.116567511551	338.518596786475	3.59558003439434	157.467446520925	102.999170386905	261.9954325917	68.2101045041471	59.9410188317299	0.811467027838177	13.8825386643322	72	311.538601049806	116.475766224075	198.134924980138
aesculus	10.1167	53.2667	44.0000038146973	9.24816736356785	714.751355351069	17.4954035130167	169.102471314598	225.116567511551	338.518596786475	3.69702255939863	141.34379798919	116.846443166209	263.793289352249	87.6093767140363	75.4913964271545	0.869902511744219	13.9098483423842	78	275.908666113282	119.302486150651	225.413260974588
aesculus	10.1167	54.4833	35	8.92001258155563	712.273808118155	17.4144882867853	158.1860708932	229.832577837395	337.451700117337	3.85759250515112	137.741773195565	122.997307469729	263.645352374066	90.2324523925781	70.7910320891274	0.916901093055689	13.9964408565023	88	254.456726074219	126.871950194511	188.328129246895
aesculus	10.1333	48.6	524.000061035156	8.06542184121631	720.825290197054	16.9318121568277	186.658920171622	242.552536683061	335.868502979547	2.31183877650672	122.6562961936	131.126101317664	255.233469030359	103.592491027636	94.0300294515249	0.980354872545901	13.6214657523294	68	201.43150522461	112.978570033829	312.794029088301
aesculus	10.1333	48.9667	446	8.24810163854609	703.313936503648	16.9537755295445	182.491155156435	240.903662311446	337.182023126307	2.39091484965232	127.243446938694	121.250480801028	254.008607214624	103.592491027636	94.0300294515249	0.980354872545901	13.6419790762356	69.5	218.733511059571	114.002364102034	258.858342012384
aesculus	10.1333	49.8667	337	9.38178397258216	612.231517922379	17.9939193327458	147.697777851699	233.666493879443	338.423580624953	2.82142243652346	108.207023594528	113.832613085699	259.112223027827	102.197345398568	90.6871896292034	0.952300910772898	13.6937347383573	72.5	220.474496655274	110.55011517938	256.956310805479
aesculus	10.1333	50.7833	407	9.09436803556809	653.747880662233	17.4902315722057	157.651643474851	228.711042719279	338.57369217947	4.92182889981115	116.377232594416	148.144661426536	272.260485973987	94.7314086571718	80.1206816315651	0.978455109242329	13.7486284626619	88	404.517756811525	132.978941195036	297.156910376352
aesculus	10.1333	52.0167	93	9.18628931172933	636.707865843344	17.286870329789	144.306757583895	226.517856085097	338.918852649384	3.20382675459309	107.937307469547	108.628224619709	261.748287159008	89.5412485019581	73.9940376281738	0.948492914875131	13.8262773739569	74	241.890507714845	116.80329941977	182.956205850114
aesculus	10.15	47.9667	533.000061035156	8.39101458237116	803.267875399041	17.2190225995131	212.433836780548	240.341314257989	335.963524111895	3.01063204198148	141.537126611918	135.595401658527	254.093621222527	104.841285984691	91.9385895967484	0.999347059650037	13.5867832431301	67	264.21113491211	113.716562831172	365.720155928327
aesculus	10.15	48.0667	533.000061035156	8.67901458237116	803.267875399041	17.5070225995131	212.433836780548	240.341314257989	335.963524111895	2.33349099711326	139.108968041837	133.377908049705	256.993860852587	91.2724902629852	85.374112471556	0.990569388899548	13.5921984835353	68	224.045486840821	108.334494924485	368.80847413957
aesculus	10.15	48.1	533.000061035156	8.71101458237116	803.267875399041	17.5390225995131	212.433836780548	240.341314257989	335.963524111895	3.39601159346027	125.029091401026	126.851150030525	262.098477374066	91.2724902629852	85.374112471556	0.990569388899548	13.5940067892346	74	242.929094604493	117.676767073181	306.778347176182
aesculus	10.15	48.3	533.000061035156	9.09501458237116	803.267875399041	17.9230225995131	212.433836780548	240.341314257989	335.963524111895	3.90863463362811	145.999284265563	143.874600440069	258.368835616898	91.2724902629852	85.374112471556	0.990569388899548	13.6049208239578	67	329.287185791016	114.714621455723	447.222169486917
aesculus	10.15	48.3667	524.000061035156	8.64142184121631	720.825290197054	17.5078121568277	186.658920171622	242.552536683061	335.868502979547	4.48194291455617	142.85153494589	145.891700117013	259.111992301522	91.2724902629852	85.374112471556	0.990569388899548	13.6085811493865	71.5	388.459939135743	124.216588506218	398.200315523028
aesculus	10.15	49.1833	446	8.18410163854609	703.313936503648	16.8897755295445	182.491155156435	240.903662311446	337.182023126307	4.118827557306	151.22013978567	146.223391108313	261.710273239639	122.115513899387	109.354975123154	0.971401083271794	13.6542491012023	72.5	364.637288598634	126.119746808134	354.623216442712
aesculus	10.15	49.2667	446	8.37610163854609	703.313936503648	17.0817755295445	182.491155156435	240.903662311446	337.182023126307	3.44753524049195	132.704875306226	133.569899489978	256.992505084027	122.115513899387	109.354975123154	0.971401083271794	13.6590044789785	72.5	275.60942451172	120.865312870038	304.731176827631
aesculus	10.15	49.6667	291	9.50060510827138	637.101746571095	18.1982002584064	157.567307190635	238.031806723096	337.567438226867	3.79121763500174	122.862616315484	129.179280753968	263.204747294332	102.197345398568	90.6871896292034	0.952300910772898	13.6820554244602	79	284.360851416016	118.958225829971	308.614668498381
aesculus	10.15	50.4167	407	8.64636803556809	653.747880662233	17.0422315722057	157.651643474851	228.711042719279	338.57369217947	3.05359849544989	107.456693504006	128.424754305301	264.378523774199	106.387337929163	91.7059842348099	0.961134370831276	13.7263984190829	85	262.588290087891	122.928558414299	196.101364842487
aesculus	10.15	50.5333	407	8.13436803556809	653.747880662233	16.5302315722057	157.651643474851	228.711042719279	338.57369217947	4.09123131197418	138.584941215813	144.287802770147	266.42918069022	94.7314086571718	80.1206816315651	0.978455109242329	13.73342837733	72.5	354.823929785157	126.435552788135	314.611058440927
aesculus	10.15	50.6333	407	7.84636803556809	653.747880662233	16.2422315722057	157.651643474851	228.711042719279	338.57369217947	3.33152060385905	139.227272095159	136.142582671958	265.089020446107	94.7314086571718	80.1206816315651	0.978455109242329	13.7394874558444	75	259.842450927735	124.898605539554	247.287434297011
aesculus	10.15	51.3833	299.000030517578	8.79397704146587	662.45446788747	16.9371528567572	152.141304278536	224.504250271978	338.404050980224	3.11037770808296	131.708474436775	128.85455026455	264.670342665452	93.0138501117104	75.5864283855145	0.982762901870024	13.7858362547619	82.5	245.297971704102	121.733782519131	211.189167039594
aesculus	10.15	52.0833	93	9.25028931172933	636.707865843344	17.350870329789	144.306757583895	226.517856085097	338.918852649384	3.76519956001033	135.350119405426	109.570853572065	259.218835097093	89.5412485019581	73.9940376281738	0.948492914875131	13.8306015743143	69	324.371130151368	117.184744410526	224.965323702374
aesculus	10.15	52.6167	69.0000076293945	9.5771826314117	649.176732818931	17.8009706231039	154.513235689974	226.852780741309	338.757419090689	3.83183417968752	131.240315858275	99.5982253510379	256.23157291622	68.2101045041471	59.9410188317299	0.811467027838177	13.8657458506187	69	328.175574902345	114.753160825782	211.332846257466
aesculus	10.15	52.9333	44.0000038146973	9.08816736356785	714.751355351069	17.3354035130167	169.102471314598	225.116567511551	338.518596786475	3.62496365577784	147.925374353305	110.869511647207	260.982399322174	68.2101045041471	59.9410188317299	0.811467027838177	13.8870476961941	73.5	300.609169433595	117.876536935185	217.246929214591
aesculus	10.15	53.8167	36.0000038146973	9.24476859445191	745.173766290233	17.3732630071768	174.353669433256	224.706094232059	337.601726484395	3.93957889766486	147.775213986635	116.95780787355	262.841958349878	73.8050145012992	61.669876123086	0.88829295324779	13.9483180156456	72	333.779900207521	118.333936682917	258.157096516957
aesculus	10.15	54.3333	32	9.25339163596998	735.572633628015	17.2869303753207	163.497924447616	228.029282742753	337.807559818499	3.5083309801039	165.138274267316	98.5686189331502	257.618285797455	90.2324523925781	70.7910320891274	0.916901093055689	13.9854643321667	72	248.591311523438	117.053879906461	170.694093347083
aesculus	10.15	54.4	25	8.92001258155563	712.273808118155	17.4144882867853	158.1860708932	229.832577837395	337.451700117337	3.20148654141271	142.692388252355	122.039610440196	264.903212662582	90.2324523925781	70.7910320891274	0.916901093055689	13.9903344380275	83	244.898120117188	120.361091571657	214.48111254683
aesculus	10.1667	47.75	810.000061035156	8.1390753742471	1025.01122774889	16.6189884660237	289.20149396031	239.603297509658	336.410234897237	2.41238290398569	188.24088309519	135.012235481532	252.921528407506	104.841285984691	91.9385895967484	0.999347059650037	13.5751254951749	71	223.052520288087	114.113669016945	334.884557172677
aesculus	10.1667	47.95	533.000061035156	8.32701458237116	803.267875399041	17.1550225995131	212.433836780548	240.341314257989	335.963524111895	3.59652600178144	161.935895232484	140.104468610094	257.635506766183	104.841285984691	91.9385895967484	0.999347059650037	13.5858810981203	69	307.674663916017	118.577019516999	376.371246230997
aesculus	10.1667	48.15	533.000061035156	8.64701458237116	803.267875399041	17.4750225995131	212.433836780548	240.341314257989	335.963524111895	3.52897874983905	139.492627106607	137.614350675366	254.603988479782	91.2724902629852	85.374112471556	0.990569388899548	13.5967267056711	68	313.507138598634	115.867902016617	384.411442333073
aesculus	10.1667	48.6167	524.000061035156	8.70542184121631	720.825290197054	17.5718121568277	186.658920171622	242.552536683061	335.868502979547	3.51669164824436	125.060656833462	142.898407610908	256.911784832294	103.592491027636	94.0300294515249	0.980354872545901	13.6223929673261	70.5	258.376269189454	117.366983533281	389.162756839859
aesculus	10.1667	48.6833	524.000061035156	8.64142184121631	720.825290197054	17.5078121568277	186.658920171622	242.552536683061	335.868502979547	3.60776990738756	133.226939706132	137.042187563594	256.758725847517	103.592491027636	94.0300294515249	0.980354872545901	13.6260973068442	69	298.017805273438	117.554929959743	370.347298433979
aesculus	10.1667	49.2	446	8.05610163854609	703.313936503648	16.7617755295445	182.491155156435	240.903662311446	337.182023126307	3.20411960583364	153.90833389014	152.286513659951	266.014884361854	122.115513899387	109.354975123154	0.971401083271794	13.6551999325413	75	252.314413183594	122.567682288581	361.447628252338
aesculus	10.1667	49.7333	291	9.24460510827138	637.101746571095	17.9422002584064	157.567307190635	238.031806723096	337.567438226867	2.37050571423208	122.151862367988	114.973062789352	259.107932373718	102.197345398568	90.6871896292034	0.952300910772898	13.6859331024488	78.5	170.023565429688	111.694557162689	232.561624031086
aesculus	10.1667	49.8	291	9.50060510827138	637.101746571095	18.1982002584064	157.567307190635	238.031806723096	337.567438226867	2.52117127511163	121.705970674753	102.739178336131	258.560037885393	102.197345398568	90.6871896292034	0.952300910772898	13.6898281241382	75	192.481489965821	109.216983128388	214.37667449661
aesculus	10.1667	50.1667	337	9.06178397258216	612.231517922379	17.6739193327458	147.697777851699	233.666493879443	338.423580624953	4.5737713979868	128.371274296194	125.346051014957	261.884186964769	106.387337929163	91.7059842348099	0.961134370831276	13.7114507419479	69	369.564180859376	121.491711308249	313.626375481781
aesculus	10.1667	51.2667	330	9.11673304630751	652.946682709547	17.3304951242325	156.719445942111	226.639376035366	338.423765974622	3.63910933475706	128.2442060709	102.4018873372	257.609931358924	93.0138501117104	75.5864283855145	0.982762901870024	13.7785234681905	69	286.527592407228	116.229684435662	194.416158291326
aesculus	10.1667	51.3167	330	8.47673304630751	652.946682709547	16.6904951242325	156.719445942111	226.639376035366	338.423765974622	4.76844708319027	138.990235617384	148.600673458486	268.891837235335	93.0138501117104	75.5864283855145	0.982762901870024	13.7816543897572	79	369.986367919923	132.203261311201	306.998054161406
aesculus	10.1667	51.7	299.000030517578	9.62597704146587	662.45446788747	17.7691528567572	152.141304278536	224.504250271978	338.404050980224	4.30667978783914	129.170287098736	131.821092859687	264.752660227346	88.3333003585403	71.4390834539364	0.995491647144678	13.8059037215082	71	361.314535644532	118.01023489073	339.13914707928
aesculus	10.1667	51.8833	93	8.67428931172933	636.707865843344	16.774870329789	144.306757583895	226.517856085097	338.918852649384	2.44245219726565	130.792801280506	103.742362414784	261.423790732583	88.3333003585403	71.4390834539364	0.995491647144678	13.8176577505202	75	207.838540429688	115.859528571591	130.413808866526
aesculus	10.1667	52.1	93	9.31428931172933	636.707865843344	17.414870329789	144.306757583895	226.517856085097	338.918852649384	3.63804181028934	137.923613063991	117.903088592542	262.126472389305	89.5412485019581	73.9940376281738	0.948492914875131	13.8316880619403	71	326.601396777345	116.951134407388	255.379132499404
aesculus	10.1667	52.7333	69.0000076293945	9.3531826314117	649.176732818931	17.5769706231039	154.513235689974	226.852780741309	338.757419090689	3.97539510082205	137.227447581477	118.216806509463	264.197618337778	68.2101045041471	59.9410188317299	0.811467027838177	13.8735520390667	77	317.757191479493	120.999172441019	237.822891870981
aesculus	10.1667	53.2167	44.0000038146973	9.50416736356785	714.751355351069	17.7514035130167	169.102471314598	225.116567511551	338.518596786475	4.26410701327483	100.595421440899	119.994159273886	256.85714159955	87.6093767140363	75.4913964271545	0.869902511744219	13.9064044073511	54.5	402.642821655275	109.808604876019	376.318156716072
aesculus	10.1667	53.7333	36.0000038146973	9.30876859445191	745.173766290233	17.4372630071768	174.353669433256	224.706094232059	337.601726484395	3.43284736784214	141.337725099176	118.495932380698	263.55244076907	73.8050145012992	61.669876123086	0.88829295324779	13.9424143848683	82	265.383801391602	119.766324858844	210.19711436408
aesculus	10.1667	54.0167	32	9.15099163596998	735.572633628015	17.1845303753207	163.497924447616	228.029282742753	337.807559818499	4.18146044331647	154.547120444477	129.270363470442	267.577144580883	90.2324523925781	70.7910320891274	0.916901093055689	13.9625800369441	76	330.458499316407	123.88765489555	276.748452097084
aesculus	10.1667	54.1167	32	9.15099163596998	735.572633628015	17.1845303753207	163.497924447616	228.029282742753	337.807559818499	3.63294587804776	138.63370090723	116.613265987485	263.136751279726	90.2324523925781	70.7910320891274	0.916901093055689	13.9697670790289	75	267.679446142579	120.139232466717	221.826839213255
aesculus	10.1833	47.9833	533.000061035156	8.45501458237116	803.267875399041	17.2830225995131	212.433836780548	240.341314257989	335.963524111895	2.93397568600835	132.539311836008	124.717208629045	248.859226771763	104.841285984691	91.9385895967484	0.999347059650037	13.5876806087713	67.5	281.403115966798	113.130833223679	315.085490500459
aesculus	10.1833	48.2333	533.000061035156	8.83901458237116	803.267875399041	17.6670225995131	212.433836780548	240.341314257989	335.963524111895	2.89551598933296	141.059328882024	132.607669350326	258.06886777773	91.2724902629852	85.374112471556	0.990569388899548	13.6012707853523	72	232.482904199219	112.680086780926	353.036361424634
aesculus	10.1833	49.1333	446	8.12010163854609	703.313936503648	16.8257755295445	182.491155156435	240.903662311446	337.182023126307	2.83557820924195	129.757804296911	132.211517411986	257.581166361714	122.115513899387	109.354975123154	0.971401083271794	13.651406431567	73	260.878654931641	119.063673855467	280.213207440608
aesculus	10.1833	49.3833	291	8.09260510827138	637.101746571095	16.7902002584064	157.567307190635	238.031806723096	337.567438226867	2.21568669487253	129.19504897669	120.528163887617	257.451266865154	122.115513899387	109.354975123154	0.971401083271794	13.6656820145044	71	202.368478051758	114.361779141701	230.841299666488
aesculus	10.1833	50	337	9.70178397258216	612.231517922379	18.3139193327458	147.697777851699	233.666493879443	338.423580624953	3.57961411240129	113.851942413487	115.691353530729	256.492304204584	102.197345398568	90.6871896292034	0.952300910772898	13.7015770960173	61	298.685420117188	107.401716922343	350.228431576509
aesculus	10.1833	51.5	299.000030517578	9.24197704146587	662.45446788747	17.3851528567572	152.141304278536	224.504250271978	338.404050980224	3.97815772664837	141.493905697018	118.79518451745	261.915853898604	93.0138501117104	75.5864283855145	0.982762901870024	13.7931957621543	70.5	320.233985766603	118.142413663658	264.094034505402
aesculus	10.1833	51.7667	299.000030517578	9.56197704146587	662.45446788747	17.7051528567572	152.141304278536	224.504250271978	338.404050980224	3.82882588051599	140.202488676645	123.896898529711	264.084415477711	88.3333003585403	71.4390834539364	0.995491647144678	13.8101688736591	75	317.450421923829	117.397008746199	280.324508599639
aesculus	10.1833	53.3333	44.0000038146973	9.45936736356785	714.751355351069	17.7066035130167	169.102471314598	225.116567511551	338.518596786475	3.51277628509188	139.531299361028	110.900026455026	261.526379260388	87.6093767140363	75.4913964271545	0.869902511744219	13.9144492632901	76	257.565153466798	115.813595846141	222.258883857774
aesculus	10.1833	53.6	36.0000038146973	9.24476859445191	745.173766290233	17.3732630071768	174.353669433256	224.706094232059	337.601726484395	3.62272075275801	132.015382111073	107.32665922619	257.188525524768	73.8050145012992	61.669876123086	0.88829295324779	13.9330311407021	71	305.747675781251	116.004017719691	215.921987326551
aesculus	10.1833	53.65	36.0000038146973	9.24476859445191	745.173766290233	17.3732630071768	174.353669433256	224.706094232059	337.601726484395	3.75716544015069	148.005929442123	113.102984537164	261.97411103301	73.8050145012992	61.669876123086	0.88829295324779	13.9365431832239	76	317.936563110353	119.181078692509	218.202697216255
aesculus	10.1833	54.3667	12	8.92001258155563	712.273808118155	17.4144882867853	158.1860708932	229.832577837395	337.451700117337	3.2072689517514	156.451562821865	114.087909353378	261.193774883564	90.2324523925781	70.7910320891274	0.916901093055689	13.9879008839641	80	241.904199218751	118.831537699952	198.820903298362
aesculus	10.2	49.6	291	8.86060510827138	637.101746571095	17.5582002584064	157.567307190635	238.031806723096	337.567438226867	1.88864674032025	116.279537227005	127.33537736569	256.080869989081	102.197345398568	90.6871896292034	0.952300910772898	13.6781833834595	67	176.126220410157	105.651576113803	326.521080915297
aesculus	10.2	50.25	337	9.50978397258216	612.231517922379	18.1219193327458	147.697777851699	233.666493879443	338.423580624953	3.92355610619851	111.191541839391	134.502010709198	263.457659543216	106.387337929163	91.7059842348099	0.961134370831276	13.7164124959805	76	317.984464404298	118.115808403068	336.694410147796
aesculus	10.2	50.4	407	9.15836803556809	653.747880662233	17.5542315722057	157.651643474851	228.711042719279	338.57369217947	2.99796097854784	135.881967479363	123.078765469195	260.374413542695	106.387337929163	91.7059842348099	0.961134370831276	13.7253946142862	72.5	265.087683935548	112.890072314894	280.095164762448
aesculus	10.2	51.3167	330	7.96473304630751	652.946682709547	16.1784951242325	156.719445942111	226.639376035366	338.423765974622	3.46853351970298	136.109002038836	138.855532343814	266.010806073199	93.0138501117104	75.5864283855145	0.982762901870024	13.7816543897572	80	288.891456298829	128.114539551188	226.44453246329
aesculus	10.2	51.5333	299.000030517578	9.30597704146587	662.45446788747	17.4491528567572	152.141304278536	224.504250271978	338.404050980224	3.98088798747641	136.551277264021	108.728997809193	259.763329222962	88.3333003585403	71.4390834539364	0.995491647144678	13.7953032528897	67.5	342.107960302735	116.348787482089	239.361870077087
aesculus	10.2	52.1833	93	9.31428931172933	636.707865843344	17.414870329789	144.306757583895	226.517856085097	338.918852649384	3.61212115196817	143.747081300709	111.419614065044	260.761401417491	89.5412485019581	73.9940376281738	0.948492914875131	13.8371206719974	69.5	310.442300878907	116.016729704959	236.600816848438
aesculus	10.2	53.6667	36.0000038146973	9.18076859445191	745.173766290233	17.3092630071768	174.353669433256	224.706094232059	337.601726484395	3.20226470880196	132.417179856449	117.825176377442	263.00545493325	73.8050145012992	61.669876123086	0.88829295324779	13.937718221592	77	237.325484436036	116.795382615388	225.90171719765
aesculus	10.2	54.1	32	9.15099163596998	735.572633628015	17.1845303753207	163.497924447616	228.029282742753	337.807559818499	3.84090372220555	138.367055475712	120.096041126119	262.941344544128	90.2324523925781	70.7910320891274	0.916901093055689	13.9685642222691	75	309.293490771485	121.415273309776	236.82122726365
aesculus	10.2167	47.5667	810.000061035156	8.7150753742471	1025.01122774889	17.1949884660237	289.20149396031	239.603297509658	336.410234897237	3.6919520856585	198.667122609913	143.535404202279	258.596479646452	104.841285984691	91.9385895967484	0.999347059650037	13.5653458502283	72	313.389861425782	118.590714963472	405.45722042872
aesculus	10.2167	47.8	810.000061035156	8.8430753742471	1025.01122774889	17.3229884660237	289.20149396031	239.603297509658	336.410234897237	3.91764220681664	180.443951503839	135.191681325041	251.636400662936	104.841285984691	91.9385895967484	0.999347059650037	13.5778060340159	66	333.155206616212	116.301909090029	403.954260612146
aesculus	10.2167	47.8667	533.000061035156	7.68701458237116	803.267875399041	16.5150225995131	212.433836780548	240.341314257989	335.963524111895	2.16256090315936	132.791875431314	132.010460864367	258.551004263071	104.841285984691	91.9385895967484	0.999347059650037	13.5813905325926	65	194.36990053711	112.222517718209	319.291577318094
aesculus	10.2167	48.2833	533.000061035156	8.90301458237116	803.267875399041	17.7310225995131	212.433836780548	240.341314257989	335.963524111895	3.22209493260648	138.578233560547	146.465257427757	257.550030048077	91.2724902629852	85.374112471556	0.990569388899548	13.6040059829706	71	277.17409013672	113.785127733866	422.01392774194
aesculus	10.2167	49.0167	446	7.41610163854609	703.313936503648	16.1217755295445	182.491155156435	240.903662311446	337.182023126307	2.61900681152346	134.318517635111	135.582186800468	258.697259672395	122.115513899387	109.354975123154	0.971401083271794	13.6448012697862	74	239.064784521485	122.826853666345	248.628375638987
aesculus	10.2167	49.7167	291	9.30860510827138	637.101746571095	18.0062002584064	157.567307190635	238.031806723096	337.567438226867	3.56863734493048	123.544741086662	124.410662965507	258.8035129086	102.197345398568	90.6871896292034	0.952300910772898	13.6849655210024	68	314.123005712892	113.444533625342	337.708272908709
aesculus	10.2167	50.3	337	9.44578397258216	612.231517922379	18.0579193327458	147.697777851699	233.666493879443	338.423580624953	3.86371203023053	84.6221790798008	122.24978330408	252.004594907656	106.387337929163	91.7059842348099	0.961134370831276	13.7193997401056	61.5	360.836331738282	111.215730748688	351.529892097487
aesculus	10.2167	50.3167	337	9.50978397258216	612.231517922379	18.1219193327458	147.697777851699	233.666493879443	338.423580624953	3.83091815333107	113.699772607535	124.801923076923	261.588281484751	106.387337929163	91.7059842348099	0.961134370831276	13.7203989900295	72	320.428090625001	115.56529718442	317.244637505137
aesculus	10.2167	50.8167	407	9.22236803556809	653.747880662233	17.6182315722057	157.651643474851	228.711042719279	338.57369217947	3.44273081296148	132.278973242268	117.230024579009	260.698793935252	94.7314086571718	80.1206816315651	0.978455109242329	13.7506724852808	71.5	288.08465222168	114.858293755732	263.846284906678
aesculus	10.2167	51.3333	330	7.83673304630751	652.946682709547	16.0504951242325	156.719445942111	226.639376035366	338.423765974622	3.56005115416812	102.545748403296	140.588833244302	268.962258307488	93.0138501117104	75.5864283855145	0.982762901870024	13.7826954874279	85	242.686343750001	132.19486351382	190.955418876066
aesculus	10.2167	51.6167	299.000030517578	9.56197704146587	662.45446788747	17.7051528567572	152.141304278536	224.504250271978	338.404050980224	4.11954085706776	136.442700485699	116.193113378231	262.305187686459	88.3333003585403	71.4390834539364	0.995491647144678	13.8005961386838	70.5	339.439965893556	116.990826173673	270.960296643064
aesculus	10.2167	51.7833	299.000030517578	9.17797704146587	662.45446788747	17.3211528567572	152.141304278536	224.504250271978	338.404050980224	3.36033276742791	141.991578279994	115.242941500051	260.397413484343	88.3333003585403	71.4390834539364	0.995491647144678	13.8112324853058	68	324.454375634767	113.597942468831	258.724596887789
aesculus	10.2167	51.95	93	8.48228931172933	636.707865843344	16.582870329789	144.306757583895	226.517856085097	338.918852649384	2.85272397943855	134.726114553399	101.955553170788	259.991125588889	88.3333003585403	71.4390834539364	0.995491647144678	13.8219606249224	73	222.292890625001	118.626872658459	122.963720077848
aesculus	10.2167	53.1333	44.0000038146973	9.12016736356785	714.751355351069	17.3674035130167	169.102471314598	225.116567511551	338.518596786475	3.92561978907325	147.118653513025	118.938335734	264.093941824777	87.6093767140363	75.4913964271545	0.869902511744219	13.9006792915562	77.5	286.180163232423	121.261154558326	231.218859764577
aesculus	10.2167	53.9333	32	9.15099163596998	735.572633628015	17.1845303753207	163.497924447616	228.029282742753	337.807559818499	3.89834015174281	148.586555689573	119.776893648886	261.694067818778	73.8050145012992	61.669876123086	0.88829295324779	13.9566147130439	72	322.295291235353	120.410900400619	255.397299374117
aesculus	10.2167	53.95	32	9.18299163596998	735.572633628015	17.2165303753207	163.497924447616	228.029282742753	337.807559818499	4.21335916520006	133.047681872733	131.438592255545	267.630698990036	73.8050145012992	61.669876123086	0.88829295324779	13.9578071311467	79.5	293.876537207032	125.919711911989	263.84158349136
aesculus	10.2167	54.0667	32	9.18299163596998	735.572633628015	17.2165303753207	163.497924447616	228.029282742753	337.807559818499	3.40324221915782	151.953004717827	106.301333816646	259.786531217806	90.2324523925781	70.7910320891274	0.916901093055689	13.9661688529985	72	252.769330761719	116.959196458471	197.863448740846
aesculus	10.2167	54.3167	32	9.34299163596998	735.572633628015	17.3765303753207	163.497924447616	228.029282742753	337.807559818499	3.55876116554346	138.957592565566	107.986768480362	261.871975741544	90.2324523925781	70.7910320891274	0.916901093055689	13.984254953066	74	271.10496147461	117.928598149328	201.076189089584
aesculus	10.2333	47.7167	810.000061035156	7.6270753742471	1025.01122774889	16.1069884660237	289.20149396031	239.603297509658	336.410234897237	3.99906283428488	202.016288828105	153.137945665446	261.381472325587	104.841285984691	91.9385895967484	0.999347059650037	13.5733433304297	73	309.354399389649	128.095433803175	378.422744752627
aesculus	10.2333	48.5333	524.000061035156	8.76942184121631	720.825290197054	17.6358121568277	186.658920171622	242.552536683061	335.868502979547	3.20323028819328	111.908654604573	123.729189942002	252.806708702674	103.592491027636	94.0300294515249	0.980354872545901	13.6177690202783	71.5	284.533596044923	115.603222345072	299.107434338212
aesculus	10.2333	49.1333	446	8.18410163854609	703.313936503648	16.8897755295445	182.491155156435	240.903662311446	337.182023126307	2.86618040892216	122.644328685943	129.290342357295	254.623437064035	122.115513899387	109.354975123154	0.971401083271794	13.651406431567	70.5	246.192991113282	117.648023102374	282.728490404035
aesculus	10.2333	49.55	291	8.66860510827138	637.101746571095	17.3662002584064	157.567307190635	238.031806723096	337.567438226867	2.85346718428059	123.00777104497	123.078911305708	257.484180827717	102.197345398568	90.6871896292034	0.952300910772898	13.6752882873877	69	254.891477587891	113.76510525541	287.283931809775
aesculus	10.2333	49.6333	291	8.98860510827138	637.101746571095	17.6862002584064	157.567307190635	238.031806723096	337.567438226867	3.00960891730342	120.688714403659	112.415240766178	255.674173040704	102.197345398568	90.6871896292034	0.952300910772898	13.6801150717559	67.5	247.511683666993	111.895797127223	267.332375742582
aesculus	10.2333	49.8833	337	9.38178397258216	612.231517922379	17.9939193327458	147.697777851699	233.666493879443	338.423580624953	3.68510561308811	115.262474313378	124.269070258445	263.843778673109	102.197345398568	90.6871896292034	0.952300910772898	13.6947088080613	77	281.361372802735	118.008450055687	280.207444709116
aesculus	10.2333	50.05	337	9.63778397258216	612.231517922379	18.2499193327458	147.697777851699	233.666493879443	338.423580624953	3.30647782022667	113.837102264166	123.129298496642	262.996586055546	106.387337929163	91.7059842348099	0.961134370831276	13.7045308247968	71	290.334662548829	111.017651759857	323.96168290572
aesculus	10.2333	50.5667	407	7.75036803556809	653.747880662233	16.1462315722057	157.651643474851	228.711042719279	338.57369217947	2.42585203146465	110.345190159976	132.411347870879	266.608076996856	94.7314086571718	80.1206816315651	0.978455109242329	13.7354490205089	80	207.359894384766	122.62745278195	190.476373624487
aesculus	10.2333	51.2167	330	8.54073304630751	652.946682709547	16.7544951242325	156.719445942111	226.639376035366	338.423765974622	3.2443924681276	123.788110904396	129.949827787953	264.851483355512	93.0138501117104	75.5864283855145	0.982762901870024	13.7753999020004	82	253.756948242188	124.018051208717	207.288561508082
aesculus	10.2333	51.5667	299.000030517578	9.49797704146587	662.45446788747	17.6411528567572	152.141304278536	224.504250271978	338.404050980224	3.5622149843321	141.452631372958	120.837444609788	262.856268243475	88.3333003585403	71.4390834539364	0.995491647144678	13.7974204245719	75	298.580892578126	116.175893166876	262.989932433246
aesculus	10.2333	52.2333	93	9.41028931172933	636.707865843344	17.510870329789	144.306757583895	226.517856085097	338.918852649384	3.62922767910802	133.218402557541	105.305823682972	260.67399764847	89.5412485019581	73.9940376281738	0.948492914875131	13.8403921367495	71	287.693095825196	116.296796008248	204.635394563302
aesculus	10.2333	52.3167	93	9.53828931172933	636.707865843344	17.638870329789	144.306757583895	226.517856085097	338.918852649384	3.79747667571688	136.14929388836	109.569466447904	261.658039134937	89.5412485019581	73.9940376281738	0.948492914875131	13.8458667357755	68	279.480083398438	114.992192136947	249.09123605183
aesculus	10.2333	52.7	69.0000076293945	9.3851826314117	649.176732818931	17.6089706231039	154.513235689974	226.852780741309	338.757419090689	3.75487169954072	133.126627650112	109.082948972324	259.529873187725	68.2101045041471	59.9410188317299	0.811467027838177	13.8713180454708	73	340.777949560548	117.497948238276	220.013376981824
aesculus	10.2333	53.4833	36.0000038146973	9.34076859445191	745.173766290233	17.4692630071768	174.353669433256	224.706094232059	337.601726484395	2.98283831854183	134.765341047198	114.557538219882	262.602688632169	87.6093767140363	75.4913964271545	0.869902511744219	13.9248690514536	81	200.096090698243	116.194053886024	198.325812738252
aesculus	10.2333	54.2833	32	9.27899163596998	735.572633628015	17.3125303753207	163.497924447616	228.029282742753	337.807559818499	3.15251256331561	133.95993199572	109.136547619048	263.45080449031	90.2324523925781	70.7910320891274	0.916901093055689	13.9818248385176	77	211.433569091798	117.367591666819	184.546513654417
aesculus	10.25	48.15	533.000061035156	8.77501458237116	803.267875399041	17.6030225995131	212.433836780548	240.341314257989	335.963524111895	3.83850585615559	137.83545323275	143.709577037546	258.748305603698	91.2724902629852	85.374112471556	0.990569388899548	13.5967267056711	70	325.213681152345	117.917094675262	408.431807094938
aesculus	10.25	48.6167	524.000061035156	8.83342184121631	720.825290197054	17.6998121568277	186.658920171622	242.552536683061	335.868502979547	2.70570031121225	125.523860450834	122.627759685338	252.911113780933	103.592491027636	94.0300294515249	0.980354872545901	13.6223929673261	68	206.606402709962	110.323909950455	321.457003896935
aesculus	10.25	48.8667	446	7.92810163854609	703.313936503648	16.6337755295445	182.491155156435	240.903662311446	337.182023126307	3.49899682322075	135.263185321819	147.368367991962	261.385339087182	103.592491027636	94.0300294515249	0.980354872545901	13.636352942441	73	286.679135937501	124.564246091337	338.204575588222
aesculus	10.25	51.05	330	9.43673304630751	652.946682709547	17.6504951242325	156.719445942111	226.639376035366	338.423765974622	3.8545286127447	133.017859838903	129.560579403236	264.542519202599	93.0138501117104	75.5864283855145	0.982762901870024	13.7650386767095	77	307.309093750001	119.347374272875	289.812510166311
aesculus	10.25	51.1333	330	9.46873304630751	652.946682709547	17.6824951242325	156.719445942111	226.639376035366	338.423765974622	4.67981025175998	135.718505604193	122.194322407916	264.1473299802	93.0138501117104	75.5864283855145	0.982762901870024	13.7702060759461	69	388.069072265626	120.243485853204	305.969735143396
aesculus	10.25	51.65	299.000030517578	9.43397704146587	662.45446788747	17.5771528567572	152.141304278536	224.504250271978	338.404050980224	3.92605013441151	141.133766230196	116.582399028922	261.491555182488	88.3333003585403	71.4390834539364	0.995491647144678	13.8027153659154	75	320.027968774415	118.82821433594	240.028507547709
aesculus	10.25	51.7333	299.000030517578	9.17797704146587	662.45446788747	17.3211528567572	152.141304278536	224.504250271978	338.404050980224	3.51352715299839	145.138432443142	118.239046967211	263.196161207262	88.3333003585403	71.4390834539364	0.995491647144678	13.8080313979531	76	262.051986206055	118.448881903486	227.871089922121
aesculus	10.25	53.95	32	9.15099163596998	735.572633628015	17.1845303753207	163.497924447616	228.029282742753	337.807559818499	3.36679839028162	137.081788316369	116.967200186966	265.319456331022	73.8050145012992	61.669876123086	0.88829295324779	13.9578071311467	79	274.364687988282	120.670429669838	201.888238267146
aesculus	10.25	53.9833	32	9.18299163596998	735.572633628015	17.2165303753207	163.497924447616	228.029282742753	337.807559818499	4.03693671070143	143.318750858307	126.253870923637	264.076736450195	73.8050145012992	61.669876123086	0.88829295324779	13.9601879288951	76	310.570840234376	123.050726872258	262.30526091045
aesculus	10.2667	47.5333	810.000061035156	8.6510753742471	1025.01122774889	17.1309884660237	289.20149396031	239.603297509658	336.410234897237	3.76970455925912	194.379721513018	143.31514515288	255.656905541053	104.841285984691	91.9385895967484	0.999347059650037	13.5635717885701	68	336.07928100586	117.549608636345	421.330085760251
aesculus	10.2667	48.45	524.000061035156	8.89742184121631	720.825290197054	17.7638121568277	186.658920171622	242.552536683061	335.868502979547	3.18109738581733	123.352320185862	125.063915264423	252.824295798501	91.2724902629852	85.374112471556	0.990569388899548	13.6131669678754	66	275.260594482423	111.986315681773	347.192999681223
aesculus	10.2667	49.2833	446	7.86410163854609	703.313936503648	16.5697755295445	182.491155156435	240.903662311446	337.182023126307	1.96378512781166	130.370522431098	124.451110793142	255.408713036841	122.115513899387	109.354975123154	0.971401083271794	13.6599530610349	70	194.166654296876	113.92590291371	247.600019906488
aesculus	10.2667	50.45	407	9.15836803556809	653.747880662233	17.5542315722057	157.651643474851	228.711042719279	338.57369217947	4.62491594801685	139.270864851773	136.368163792226	264.071139157473	106.387337929163	91.7059842348099	0.961134370831276	13.7284023004727	71	380.568196777345	122.099869887161	348.785806963687
aesculus	10.2667	50.9333	330	8.92473304630751	652.946682709547	17.1384951242325	156.719445942111	226.639376035366	338.423765974622	3.87898538107403	142.656318318099	124.423525577432	263.798842545394	94.7314086571718	80.1206816315651	0.978455109242329	13.7578330378764	79	321.242268066407	123.764099045425	227.39197258056
aesculus	10.2667	51.1167	330	9.43673304630751	652.946682709547	17.6504951242325	156.719445942111	226.639376035366	338.423765974622	4.478626164363	131.010746024549	132.469612395706	264.776750837054	93.0138501117104	75.5864283855145	0.982762901870024	13.7691747120304	72	375.856554443361	120.726755468101	330.693683272015
aesculus	10.2667	51.9833	93	8.93028931172933	636.707865843344	17.030870329789	144.306757583895	226.517856085097	338.918852649384	2.76429202760133	125.058389924467	108.628224619709	262.867177942297	88.3333003585403	71.4390834539364	0.995491647144678	13.8241140241885	82	215.412885986329	119.627362657839	126.11804163648
aesculus	10.2667	52.8667	44.0000038146973	8.99216736356785	714.751355351069	17.2394035130167	169.102471314598	225.116567511551	338.518596786475	4.36720221470426	133.225905232131	137.929173439408	269.549002511161	68.2101045041471	59.9410188317299	0.811467027838177	13.8825386643322	84.5	310.755377941895	128.559870282323	266.234434905176
aesculus	10.2667	53.4167	36.0000038146973	9.47516859445191	745.173766290233	17.6036630071768	174.353669433256	224.706094232059	337.601726484395	2.47610256830574	134.131633864716	108.695898548789	261.14737542121	87.6093767140363	75.4913964271545	0.869902511744219	13.9202328163277	81	198.675273657227	112.209476459129	180.121930809945
aesculus	10.2667	53.7333	36.0000038146973	9.21276859445191	745.173766290233	17.3412630071768	174.353669433256	224.706094232059	337.601726484395	3.87896632066666	145.921133584343	109.98120764652	262.988171923292	73.8050145012992	61.669876123086	0.88829295324779	13.9424143848683	73	277.348841308595	118.67666781675	219.815778375608
aesculus	10.2833	47.4	810.000061035156	8.2030753742471	1025.01122774889	16.6829884660237	289.20149396031	239.603297509658	336.410234897237	4.10794854293658	196.288889676332	150.733063695564	258.932040204059	121.367004394531	97.8163624054346	1.00000005281439	13.5565156234124	72	343.394585961915	124.335016485241	405.047695291942
aesculus	10.2833	47.4667	810.000061035156	8.5230753742471	1025.01122774889	17.0029884660237	289.20149396031	239.603297509658	336.410234897237	4.72732849952784	215.193132098764	159.530671932234	260.898040603805	121.367004394531	97.8163624054346	1.00000005281439	13.5600415378656	70	381.441865771485	124.919380913993	479.166487038772
aesculus	10.2833	47.5167	810.000061035156	8.6510753742471	1025.01122774889	17.1309884660237	289.20149396031	239.603297509658	336.410234897237	4.13736021902904	211.95281137526	159.469390071734	265.714767120697	104.841285984691	91.9385895967484	0.999347059650037	13.5626909739231	72	365.556261572267	121.653729053082	477.008086365521
aesculus	10.2833	48.0667	533.000061035156	8.58301458237116	803.267875399041	17.4110225995131	212.433836780548	240.341314257989	335.963524111895	3.41347933067911	141.917047223076	146.929587657713	260.975511823382	91.2724902629852	85.374112471556	0.990569388899548	13.5921984835353	71	295.325474316407	117.039864560066	407.128786636568
aesculus	10.2833	49.7833	291	9.43660510827138	637.101746571095	18.1342002584064	157.567307190635	238.031806723096	337.567438226867	2.59398778196903	123.203678701073	117.847262286325	258.531156770476	102.197345398568	90.6871896292034	0.952300910772898	13.688851823382	73.5	210.670005566407	109.336730644752	285.153765492313
aesculus	10.2833	49.95	337	9.63778397258216	612.231517922379	18.2499193327458	147.697777851699	233.666493879443	338.423580624953	3.88955387807995	116.15022898186	118.192045113451	257.985590588915	102.197345398568	90.6871896292034	0.952300910772898	13.6986299884371	66	317.96551928711	112.164659638468	329.824288919431
aesculus	10.2833	50.0167	337	9.57378397258216	612.231517922379	18.1859193327458	147.697777851699	233.666493879443	338.423580624953	3.18708439163378	116.155520964414	125.988790254884	260.815273075313	106.387337929163	91.7059842348099	0.961134370831276	13.7025629036697	74	309.621268603517	112.166447851578	315.044312769468
aesculus	10.2833	50.55	407	8.51836803556809	653.747880662233	16.9142315722057	157.651643474851	228.711042719279	338.57369217947	3.87039454412777	141.326103264466	128.84942135989	263.877618307596	94.7314086571718	80.1206816315651	0.978455109242329	13.7344383125199	70	341.066683496095	121.310707899698	284.347966376724
aesculus	10.2833	51.8333	299.000030517578	7.38597704146587	662.45446788747	15.5291528567572	152.141304278536	224.504250271978	338.404050980224	3.49095326826496	136.59819413349	142.748939891127	267.593191964286	88.3333003585403	71.4390834539364	0.995491647144678	13.8144412584868	77	290.287928564454	130.63986337805	221.415262030585
aesculus	10.2833	53.0833	44.0000038146973	8.99216736356785	714.751355351069	17.2394035130167	169.102471314598	225.116567511551	338.518596786475	3.87241501947762	142.258602580987	109.234094583079	263.294667002919	87.6093767140363	75.4913964271545	0.869902511744219	13.8972585161636	74	284.075584985352	120.087919350328	199.933124644317
aesculus	10.2833	53.4333	36.0000038146973	9.47516859445191	745.173766290233	17.6036630071768	174.353669433256	224.706094232059	337.601726484395	4.32031871592765	159.394602783024	112.674042277167	261.489188058036	87.6093767140363	75.4913964271545	0.869902511744219	13.9213869182753	68	377.57848701172	116.953764181848	277.968102008207
aesculus	10.2833	53.6667	36.0000038146973	9.21276859445191	745.173766290233	17.3412630071768	174.353669433256	224.706094232059	337.601726484395	3.93290429553359	151.821444809437	110.130962301587	261.230150495257	73.8050145012992	61.669876123086	0.88829295324779	13.937718221592	69	288.056252685548	117.00209279743	244.034211975938
aesculus	10.2833	53.6833	36.0000038146973	9.24476859445191	745.173766290233	17.3732630071768	174.353669433256	224.706094232059	337.601726484395	3.54165935809798	143.795612788759	109.193400075041	265.579860645336	73.8050145012992	61.669876123086	0.88829295324779	13.9388872268652	82	245.693232421876	120.837755208363	167.362942160192
aesculus	10.2833	54.2333	32	9.27899163596998	735.572633628015	17.3125303753207	163.497924447616	228.029282742753	337.807559818499	3.78214586946259	141.95229979232	124.176027485246	264.638957264659	90.2324523925781	70.7910320891274	0.916901093055689	13.9781949443944	75.5	291.435207177735	120.435979788252	260.898843379808
aesculus	10.3	47.9333	533.000061035156	8.07101458237116	803.267875399041	16.8990225995131	212.433836780548	240.341314257989	335.963524111895	2.40791267089846	144.660407026298	123.118740524522	253.175517910129	104.841285984691	91.9385895967484	0.999347059650037	13.5849795806289	69	183.482606274415	113.089930468669	281.283701915105
aesculus	10.3	48.3333	533.000061035156	9.15901458237116	803.267875399041	17.9870225995131	212.433836780548	240.341314257989	335.963524111895	4.11732551403677	129.139131931588	156.914654049654	266.758006839962	91.2724902629852	85.374112471556	0.990569388899548	13.6067469535958	76	346.609730712892	120.107569699544	455.687807599159
aesculus	10.3	48.3667	524.000061035156	8.70542184121631	720.825290197054	17.5718121568277	186.658920171622	242.552536683061	335.868502979547	2.8624542992896	121.31918618083	127.579533984534	249.622929751218	91.2724902629852	85.374112471556	0.990569388899548	13.6085811493865	67	278.88345756836	111.801039398806	339.12181695889
aesculus	10.3	48.55	524.000061035156	8.96142184121631	720.825290197054	17.8278121568277	186.658920171622	242.552536683061	335.868502979547	3.45030395293186	130.892506401986	131.456666571276	253.569893302498	103.592491027636	94.0300294515249	0.980354872545901	13.6186936035475	66.5	300.700689526368	113.272438654678	377.617060534962
aesculus	10.3	49.6833	291	8.92460510827138	637.101746571095	17.6222002584064	157.567307190635	238.031806723096	337.567438226867	3.22029026013052	121.241198126227	128.305905512312	258.971019702953	102.197345398568	90.6871896292034	0.952300910772898	13.6830208606359	74	281.571474072266	116.799367519684	296.879453436842
aesculus	10.3	50.0667	337	9.70178397258216	612.231517922379	18.3139193327458	147.697777851699	233.666493879443	338.423580624953	2.43624806377707	100.361622968689	102.375498114443	260.09251001379	106.387337929163	91.7059842348099	0.961134370831276	13.7055188499583	72.5	225.060124243165	106.090129852276	224.578107209836
aesculus	10.3	50.4333	407	9.22236803556809	653.747880662233	17.6182315722057	157.651643474851	228.711042719279	338.57369217947	3.76599194818855	104.334356494248	130.977352335165	266.508796775734	106.387337929163	91.7059842348099	0.961134370831276	13.7273969705485	81	305.388785742188	121.560914456522	264.644585916058
aesculus	10.3	50.6	407	8.13436803556809	653.747880662233	16.5302315722057	157.651643474851	228.711042719279	338.57369217947	3.23539350049367	147.303429335356	132.956771723647	263.132907573993	94.7314086571718	80.1206816315651	0.978455109242329	13.7374666954393	74	273.697020019532	121.871546867878	257.479123431896
aesculus	10.3	51.3833	299.000030517578	8.30757704146587	662.45446788747	16.4507528567572	152.141304278536	224.504250271978	338.404050980224	3.49742349142559	135.658969099168	128.839198145604	265.672762189593	93.0138501117104	75.5864283855145	0.982762901870024	13.7858362547619	78	269.804991455079	125.065250843649	209.172534705809
aesculus	10.3	51.75	299.000030517578	8.08997704146587	662.45446788747	16.2331528567572	152.141304278536	224.504250271978	338.404050980224	2.01886231515069	135.299010092393	102.426509844322	259.821856907436	88.3333003585403	71.4390834539364	0.995491647144678	13.8090997083277	72.5	172.995452734376	114.78715546095	110.425516091867
aesculus	10.3	52.8333	69.0000076293945	9.1931826314117	649.176732818931	17.4169706231039	154.513235689974	226.852780741309	338.757419090689	4.65888285086498	143.451260237023	131.581720323947	268.202811859466	68.2101045041471	59.9410188317299	0.811467027838177	13.8802830254821	78.5	342.848638403321	126.93590776926	280.914875835387
aesculus	10.3	53.3667	36.0000038146973	9.48156859445191	745.173766290233	17.6100630071768	174.353669433256	224.706094232059	337.601726484395	4.15808293886292	155.992098962888	110.683318865741	261.097729190365	87.6093767140363	75.4913964271545	0.869902511744219	13.9167625074669	73	331.674182189942	118.397885892891	240.108983654059
aesculus	10.3	53.9333	32	9.18299163596998	735.572633628015	17.2165303753207	163.497924447616	228.029282742753	337.807559818499	2.69914266880583	134.741394320503	120.158655881156	261.652745928083	73.8050145012992	61.669876123086	0.88829295324779	13.9566147130439	79.5	212.306479931641	116.630019833227	212.733329746578
aesculus	10.3167	47.7333	810.000061035156	9.0350753742471	1025.01122774889	17.5149884660237	289.20149396031	239.603297509658	336.410234897237	4.41044793795074	195.663290780038	153.126801103989	260.751433487777	104.841285984691	91.9385895967484	0.999347059650037	13.5742314301811	70	414.438674804689	119.92600254207	477.893520724009
aesculus	10.3167	49.0667	446	8.24810163854609	703.313936503648	16.9537755295445	182.491155156435	240.903662311446	337.182023126307	3.01866646205359	127.129321239889	134.566356456044	258.454884958791	122.115513899387	109.354975123154	0.971401083271794	13.6476295800989	71	241.817765917969	118.378038424866	309.280412427436
aesculus	10.3167	49.45	291	8.54060510827138	637.101746571095	17.2382002584064	157.567307190635	238.031806723096	337.567438226867	2.6698795834049	116.182285760529	118.84542002124	256.006957085578	122.115513899387	109.354975123154	0.971401083271794	13.6695172209532	70.5	224.245627050782	114.038959230548	249.460001059893
aesculus	10.3167	50.1167	337	8.61378397258216	612.231517922379	17.2259193327458	147.697777851699	233.666493879443	338.423580624953	2.02198396532669	113.959147776011	120.900527462988	261.972446902768	106.387337929163	91.7059842348099	0.961134370831276	13.7084814536213	73.5	198.60175119629	111.107351408145	238.390124932855
aesculus	10.3167	50.2	337	8.99778397258216	612.231517922379	17.6099193327458	147.697777851699	233.666493879443	338.423580624953	4.17615893501032	120.533358100802	129.710401849308	260.267488416735	106.387337929163	91.7059842348099	0.961134370831276	13.7134320099986	67	376.491423388673	118.544212478861	337.685118158725
aesculus	10.3167	51.2167	330	7.64473304630751	652.946682709547	15.8584951242325	156.719445942111	226.639376035366	338.423765974622	2.63702721899685	128.727734005079	135.025033704721	267.06523174244	93.0138501117104	75.5864283855145	0.982762901870024	13.7753999020004	79	214.097216796876	124.680007182855	195.080472937799
aesculus	10.3167	51.3167	330	8.50873304630751	652.946682709547	16.7224951242325	156.719445942111	226.639376035366	338.423765974622	3.42317805095298	126.361737539992	130.620868437118	263.689111059839	93.0138501117104	75.5864283855145	0.982762901870024	13.7816543897572	81	288.863920654298	124.815503760376	214.146903937097
aesculus	10.3167	51.5667	299.000030517578	9.49797704146587	662.45446788747	17.6411528567572	152.141304278536	224.504250271978	338.404050980224	4.11509054505068	145.298881465569	129.993084617928	264.319895817683	88.3333003585403	71.4390834539364	0.995491647144678	13.7974204245719	75	314.698421923829	119.538515848313	304.309555569319
aesculus	10.3167	52.3	93	9.37828931172933	636.707865843344	17.478870329789	144.306757583895	226.517856085097	338.918852649384	2.7229290803679	128.686245647259	96.0682284035409	259.321836702116	89.5412485019581	73.9940376281738	0.948492914875131	13.8447687153731	72	226.865667041016	111.475008081523	155.207447152103
aesculus	10.3167	52.5833	69.0000076293945	9.5131826314117	649.176732818931	17.7369706231039	154.513235689974	226.852780741309	338.757419090689	4.18765846550912	135.365053094923	115.616667652371	265.327168726659	68.2101045041471	59.9410188317299	0.811467027838177	13.8635180712708	73	309.897442529298	119.293693149657	258.998692978902
aesculus	10.3167	53.2833	44.0000038146973	9.37616736356785	714.751355351069	17.6234035130167	169.102471314598	225.116567511551	338.518596786475	3.98752614772925	155.843524240889	112.367742991962	262.291541634025	87.6093767140363	75.4913964271545	0.869902511744219	13.910993662038	72	327.436266772462	117.196383917682	250.75870234322
aesculus	10.3167	54.0333	32	9.18299163596998	735.572633628015	17.2165303753207	163.497924447616	228.029282742753	337.807559818499	3.82426708662434	140.66035316512	120.542479570487	265.903041881519	90.2324523925781	70.7910320891274	0.916901093055689	13.9637704830797	83.5	284.677830078126	125.266555555415	193.799633973704
aesculus	10.3333	47.25	1721.00012207031	6.79006813719956	1746.38668626593	14.568128154754	457.632195791359	233.059941572661	338.517573740785	2.69802480737039	334.553205192089	145.542389537546	256.616718837193	121.367004394531	97.8163624054346	1.00000005281439	13.5486212585473	84.5	196.031815014649	130.481169288608	257.268907859871
aesculus	10.3333	48.75	524.000061035156	8.44942184121631	720.825290197054	17.3158121568277	186.658920171622	242.552536683061	335.868502979547	3.52666592360279	114.531921545044	134.673502651862	251.547477554489	103.592491027636	94.0300294515249	0.980354872545901	13.6298178017927	65	311.343595703126	116.476379680503	364.864518722344
aesculus	10.3333	48.9333	446	7.86410163854609	703.313936503648	16.5697755295445	182.491155156435	240.903662311446	337.182023126307	2.76941649290653	132.041177057661	130.57424784417	257.29226240221	103.592491027636	94.0300294515249	0.980354872545901	13.6400972466321	70.5	240.10616369629	119.306510518833	273.224440285254
aesculus	10.3333	49.1667	446	8.18410163854609	703.313936503648	16.8897755295445	182.491155156435	240.903662311446	337.182023126307	2.53817546708665	127.335781197064	125.304507259234	254.967118734842	122.115513899387	109.354975123154	0.971401083271794	13.6533046487547	70	226.312384228516	115.361574704737	269.523099474352
aesculus	10.3333	49.3833	291	7.96460510827138	637.101746571095	16.6622002584064	157.567307190635	238.031806723096	337.567438226867	3.22353502317997	125.616930441931	133.306606506919	260.791120089017	122.115513899387	109.354975123154	0.971401083271794	13.6656820145044	71.5	272.594454516602	121.648327511192	276.411598314754
aesculus	10.3333	51.1667	330	8.15673304630751	652.946682709547	16.3704951242325	156.719445942111	226.639376035366	338.423765974622	2.96561204713258	126.039472341537	126.354558213777	262.65447645921	93.0138501117104	75.5864283855145	0.982762901870024	13.7722836602138	77	260.147103515626	122.361658970156	196.959088330498
aesculus	10.3333	51.35	330	8.47673304630751	652.946682709547	16.6904951242325	156.719445942111	226.639376035366	338.423765974622	3.194650884272	133.10098380316	115.878768171932	258.544482639858	93.0138501117104	75.5864283855145	0.982762901870024	13.7837436794706	72.5	280.044863647462	119.402747845393	196.271431262212
aesculus	10.3333	51.8667	93	6.37028931172933	636.707865843344	14.470870329789	144.306757583895	226.517856085097	338.918852649384	2.53917482668701	133.530701478943	160.280301689052	273.117638724191	88.3333003585403	71.4390834539364	0.995491647144678	13.8165890171932	77	215.635233935547	132.565420266807	232.573422679824
aesculus	10.3333	52.2	93	9.44228931172933	636.707865843344	17.542870329789	144.306757583895	226.517856085097	338.918852649384	3.45998973858175	135.219783980399	106.308694466702	260.082425379491	89.5412485019581	73.9940376281738	0.948492914875131	13.8382124547031	71	301.329409765626	115.036260533981	211.137200522188
aesculus	10.3333	53.8667	32	9.27899163596998	735.572633628015	17.3125303753207	163.497924447616	228.029282742753	337.807559818499	3.57488607298465	137.930073840544	112.229590090176	261.197513454563	73.8050145012992	61.669876123086	0.88829295324779	13.9518696195603	74	264.306665185548	118.64038172169	216.050795484695
aesculus	10.3333	54.15	32	9.18299163596998	735.572633628015	17.2165303753207	163.497924447616	228.029282742753	337.807559818499	3.89217691422349	132.207950104959	132.144933003917	264.989318428459	90.2324523925781	70.7910320891274	0.916901093055689	13.9721687393521	84	294.500671948243	125.983879048189	238.981741142725
aesculus	10.35	47.7	810.000061035156	8.8430753742471	1025.01122774889	17.3229884660237	289.20149396031	239.603297509658	336.410234897237	4.08854014127964	186.664462290704	142.883909397894	257.872457734831	104.841285984691	91.9385895967484	0.999347059650037	13.5724504951333	70.5	350.696384985353	119.520568661442	415.702291837614
aesculus	10.35	47.85	810.000061035156	8.5230753742471	1025.01122774889	17.0029884660237	289.20149396031	239.603297509658	336.410234897237	4.59722217091992	193.431963481009	163.259247685185	270.208005632673	104.841285984691	91.9385895967484	0.999347059650037	13.5804921330805	78.5	362.442667968751	128.629965557285	446.091124557659
aesculus	10.35	49.8	291	9.18060510827138	637.101746571095	17.8782002584064	157.567307190635	238.031806723096	337.567438226867	1.5782380864741	111.183639628813	107.182663690476	255.3918498951	102.197345398568	90.6871896292034	0.952300910772898	13.6898281241382	70	152.879946289063	103.153830341243	239.372308524777
aesculus	10.35	49.8167	291	9.18060510827138	637.101746571095	17.8782002584064	157.567307190635	238.031806723096	337.567438226867	3.12549640066967	116.957072800957	125.165223023504	260.683079981542	102.197345398568	90.6871896292034	0.952300910772898	13.6908051515994	76	277.085752416993	115.546685364372	286.766967379605
aesculus	10.35	50.3333	337	9.31778397258216	612.231517922379	17.9299193327458	147.697777851699	233.666493879443	338.423580624953	3.92731547073534	121.259103633463	126.121016070157	262.271719544798	106.387337929163	91.7059842348099	0.961134370831276	13.72139300768	71.5	323.406824145509	117.122972023579	316.450579949874
aesculus	10.35	50.4	407	8.96636803556809	653.747880662233	17.3622315722057	157.651643474851	228.711042719279	338.57369217947	3.39411335046791	138.453964189626	117.007187945157	260.130695887974	106.387337929163	91.7059842348099	0.961134370831276	13.7253946142862	66	276.976203369141	113.367596207991	279.944336571904
aesculus	10.35	50.5	407	8.32636803556809	653.747880662233	16.7222315722057	157.651643474851	228.711042719279	338.57369217947	3.43026483570143	136.949698474258	123.640667512464	261.595215849824	106.387337929163	91.7059842348099	0.961134370831276	13.7314168570668	72.5	299.176442749024	121.00217275686	233.58964291013
aesculus	10.35	50.75	407	9.31836803556809	653.747880662233	17.7142315722057	157.651643474851	228.711042719279	338.57369217947	4.45224835620924	140.155888451263	125.593947172619	262.977780268742	94.7314086571718	80.1206816315651	0.978455109242329	13.7465936974373	67.5	376.134193554689	118.395060129249	331.650266065007
aesculus	10.35	50.8333	407	8.93436803556809	653.747880662233	17.3302315722057	157.651643474851	228.711042719279	338.57369217947	3.21988232099934	127.944023668766	122.870457811864	262.405668153868	94.7314086571718	80.1206816315651	0.978455109242329	13.7516895519468	78	284.404862500001	118.610090586953	233.632688563892
aesculus	10.35	51.3667	299.000030517578	8.53797704146587	662.45446788747	16.6811528567572	152.141304278536	224.504250271978	338.404050980224	3.49485816878436	137.384706650861	138.09571988197	268.500098008376	93.0138501117104	75.5864283855145	0.982762901870024	13.7847926978479	87	301.438635278321	127.947873159262	213.247613197184
aesculus	10.35	51.4333	299.000030517578	8.47397704146587	662.45446788747	16.6171528567572	152.141304278536	224.504250271978	338.404050980224	2.9432694330572	159.379670612514	108.400109953704	259.674157781915	93.0138501117104	75.5864283855145	0.982762901870024	13.7889844503812	71	245.199137158204	116.978879422673	173.487230636063
aesculus	10.35	51.8167	299.000030517578	6.74597704146587	662.45446788747	14.8891528567572	152.141304278536	224.504250271978	338.404050980224	2.14741929918229	140.630691839848	129.625772283272	266.938369080261	88.3333003585403	71.4390834539364	0.995491647144678	13.8133750914924	78	168.589008300782	127.080093860999	121.098769818524
aesculus	10.35	51.9667	93	8.80228931172933	636.707865843344	16.902870329789	144.306757583895	226.517856085097	338.918852649384	3.42083256031081	140.322267796844	118.100544553826	261.883575774811	88.3333003585403	71.4390834539364	0.995491647144678	13.823040124989	69	316.336114306641	118.001068858872	237.270483489653
aesculus	10.35	52.5333	69.0000076293945	9.5131826314117	649.176732818931	17.7369706231039	154.513235689974	226.852780741309	338.757419090689	3.54253933293272	134.086996445432	99.6009949888075	259.230646741259	68.2101045041471	59.9410188317299	0.811467027838177	13.8601899391794	72	268.030274365235	114.857398109157	192.272437075648
aesculus	10.3667	48.25	533.000061035156	9.03101458237116	803.267875399041	17.8590225995131	212.433836780548	240.341314257989	335.963524111895	3.13784785961112	135.175656653941	133.108552159646	252.019343617198	91.2724902629852	85.374112471556	0.990569388899548	13.6021837006637	69	281.505119580079	111.466427419858	379.945721725085
aesculus	10.3667	48.4833	524.000061035156	8.89742184121631	720.825290197054	17.7638121568277	186.658920171622	242.552536683061	335.868502979547	3.14383877650672	129.879903269932	131.787231824888	257.60820711576	91.2724902629852	85.374112471556	0.990569388899548	13.6150047302769	72	241.996592431641	114.664859507726	345.615113764748
aesculus	10.3667	48.7	524.000061035156	8.64142184121631	720.825290197054	17.5078121568277	186.658920171622	242.552536683061	335.868502979547	3.25625469286575	133.177529569715	136.221441544567	260.639871282892	103.592491027636	94.0300294515249	0.980354872545901	13.6270278280234	74	252.506283203126	117.859316070509	339.761354071346
aesculus	10.3667	50.1833	337	9.18978397258216	612.231517922379	17.8019193327458	147.697777851699	233.666493879443	338.423580624953	3.46734173463258	115.88457788527	124.237649095696	259.96841112074	106.387337929163	91.7059842348099	0.961134370831276	13.7124380284433	68	287.686937744142	113.460569633104	318.414234320342
aesculus	10.3667	50.45	407	8.61436803556809	653.747880662233	17.0102315722057	157.651643474851	228.711042719279	338.57369217947	3.15799194818855	119.704481780529	124.61936348952	263.672817355984	106.387337929163	91.7059842348099	0.961134370831276	13.7284023004727	78	273.772959716798	120.257131473586	220.332068728631
aesculus	10.3667	50.6667	407	9.22236803556809	653.747880662233	17.6182315722057	157.651643474851	228.711042719279	338.57369217947	4.45527722650887	144.087325654458	133.409866421195	264.090310400659	94.7314086571718	80.1206816315651	0.978455109242329	13.7415173925699	72	373.259127783204	121.231242210078	335.530599867545
aesculus	10.3667	50.7	407	9.28636803556809	653.747880662233	17.6822315722057	157.651643474851	228.711042719279	338.57369217947	3.61782636718752	130.039646799676	126.578530696734	264.095169067383	94.7314086571718	80.1206816315651	0.978455109242329	13.7435443588949	75	312.951051269532	117.245735518824	289.150552562588
aesculus	10.3667	50.8333	407	7.87836803556809	653.747880662233	16.2742315722057	157.651643474851	228.711042719279	338.57369217947	2.42411442897925	136.254189508036	137.811349985373	265.156209002484	94.7314086571718	80.1206816315651	0.978455109242329	13.7516895519468	76.5	232.323371459962	119.884839688793	247.188772725702
aesculus	10.3667	50.9	330	7.70873304630751	652.946682709547	15.9224951242325	156.719445942111	226.639376035366	338.423765974622	3.09035488656853	132.754619412124	133.188831511371	265.879324357588	94.7314086571718	80.1206816315651	0.978455109242329	13.7557840917344	77.5	279.256384277345	126.253876193185	199.934794379706
aesculus	10.3667	51.9333	93	8.61028931172933	636.707865843344	16.710870329789	144.306757583895	226.517856085097	338.918852649384	2.5650871413011	138.010324924719	123.00626038169	262.601064661047	88.3333003585403	71.4390834539364	0.995491647144678	13.8208819946194	69	192.669843090821	114.034838325754	246.871083211018
aesculus	10.3667	52.2167	93	9.41028931172933	636.707865843344	17.510870329789	144.306757583895	226.517856085097	338.918852649384	4.00443174445186	135.589102007449	107.211960819851	261.256498986548	89.5412485019581	73.9940376281738	0.948492914875131	13.8393051261656	71	300.924351391602	118.580379611174	213.726507100374
aesculus	10.3667	53.4167	36.0000038146973	9.46876859445191	745.173766290233	17.5972630071768	174.353669433256	224.706094232059	337.601726484395	4.74061867917241	216.497810930014	106.683145381817	261.65367772029	87.6093767140363	75.4913964271545	0.869902511744219	13.9202328163277	75	332.974537841798	122.638301266793	225.13291895665
aesculus	10.3833	48.3167	533.000061035156	9.15901458237116	803.267875399041	17.9870225995131	212.433836780548	240.341314257989	335.963524111895	3.6880850462526	131.062195452861	138.405224549756	262.306766719609	91.2724902629852	85.374112471556	0.990569388899548	13.605836309799	72.5	278.499116235352	115.744112738729	393.873910996136
aesculus	10.3833	50.4167	407	8.77436803556809	653.747880662233	17.1702315722057	157.651643474851	228.711042719279	338.57369217947	3.93439487814434	128.338792435825	130.200544967186	262.740235800272	106.387337929163	91.7059842348099	0.961134370831276	13.7263984190829	72.5	349.836171655274	121.202305158425	287.296732695962
aesculus	10.3833	50.5667	407	8.07036803556809	653.747880662233	16.4662315722057	157.651643474851	228.711042719279	338.57369217947	2.96893032950938	140.403768872377	126.429092675265	262.113961607545	94.7314086571718	80.1206816315651	0.978455109242329	13.7354490205089	71	268.149207055665	119.22993134501	240.387002133416
aesculus	10.3833	51.35	330	8.47673304630751	652.946682709547	16.6904951242325	156.719445942111	226.639376035366	338.423765974622	3.92347872757128	122.248019041494	146.479330102768	268.400560651507	93.0138501117104	75.5864283855145	0.982762901870024	13.7837436794706	86	313.748896728516	130.576545197533	253.527646011131
aesculus	10.3833	52.65	69.0000076293945	9.3851826314117	649.176732818931	17.6089706231039	154.513235689974	226.852780741309	338.757419090689	4.47885730865816	151.525725461543	119.010784207112	266.099249703544	68.2101045041471	59.9410188317299	0.811467027838177	13.8679706300753	74	396.848438378907	122.305306233763	264.545862997204
aesculus	10.3833	53.6833	36.0000038146973	9.11676859445191	745.173766290233	17.2452630071768	174.353669433256	224.706094232059	337.601726484395	3.61167652037906	137.369711602107	128.597378170152	265.50464789422	73.8050145012992	61.669876123086	0.88829295324779	13.9388872268652	81.5	291.239476562501	121.904658217379	245.362318219676
aesculus	10.3833	53.9	32	9.21499163596998	735.572633628015	17.2485303753207	163.497924447616	228.029282742753	337.807559818499	2.68074020566838	137.431363277137	108.707139089209	263.828788925003	73.8050145012992	61.669876123086	0.88829295324779	13.9542401109757	83	196.490458422852	118.009856772008	146.378866137986
aesculus	10.4	50.7833	407	8.93436803556809	653.747880662233	17.3302315722057	157.651643474851	228.711042719279	338.57369217947	3.56874049407626	136.815900644287	121.697807746362	261.954541049161	94.7314086571718	80.1206816315651	0.978455109242329	13.7486284626619	69	311.843564941407	116.265184414184	281.968380837818
aesculus	10.4	51.25	330	9.05273304630751	652.946682709547	17.2664951242325	156.719445942111	226.639376035366	338.423765974622	3.46581297620838	135.94278436061	115.049877709096	258.736484066471	93.0138501117104	75.5864283855145	0.982762901870024	13.7774793805387	68.5	291.952923583985	115.292305300872	250.730741304692
aesculus	10.4	51.5	299.000030517578	8.34597704146587	662.45446788747	16.4891528567572	152.141304278536	224.504250271978	338.404050980224	3.27480211838945	126.796052514575	135.386079822955	266.564852955577	93.0138501117104	75.5864283855145	0.982762901870024	13.7931957621543	84.5	261.706011718751	126.702155156241	200.98499899296
aesculus	10.4	52.0167	93	8.86628931172933	636.707865843344	16.966870329789	144.306757583895	226.517856085097	338.918852649384	2.94496687789752	126.245726149529	83.1199566926129	257.838933588384	89.5412485019581	73.9940376281738	0.948492914875131	13.8262773739569	68	236.213409277345	114.251361586879	90.0319027625571
aesculus	10.4	52.6833	69.0000076293945	9.3851826314117	649.176732818931	17.6089706231039	154.513235689974	226.852780741309	338.757419090689	3.78547412324006	141.003320621327	104.450047282	260.891852326446	68.2101045041471	59.9410188317299	0.811467027838177	13.8701990848804	71.5	285.004064843751	116.896441445635	210.898701970232
aesculus	10.4	53.25	44.0000038146973	9.40816736356785	714.751355351069	17.6554035130167	169.102471314598	225.116567511551	338.518596786475	4.93441547288163	112.629524406046	118.412742689891	265.35761982006	87.6093767140363	75.4913964271545	0.869902511744219	13.9086970966145	75	409.23195510254	124.546224224087	252.769430661507
aesculus	10.4167	47.6	810.000061035156	7.5630753742471	1025.01122774889	16.0429884660237	289.20149396031	239.603297509658	336.410234897237	3.3041360523266	185.64719745703	159.388332125051	267.178990290715	104.841285984691	91.9385895967484	0.999347059650037	13.5671170262904	76	296.170858374024	125.840030899531	383.109311037291
aesculus	10.4167	48.4333	524.000061035156	8.83342184121631	720.825290197054	17.6998121568277	186.658920171622	242.552536683061	335.868502979547	4.02683812725363	128.62897800887	132.891334897741	255.153866778363	91.2724902629852	85.374112471556	0.990569388899548	13.6122463044559	67	341.412984643556	118.046521372331	373.891564847675
aesculus	10.4167	48.6167	524.000061035156	8.89742184121631	720.825290197054	17.7638121568277	186.658920171622	242.552536683061	335.868502979547	4.37502837853067	108.081221124623	145.797699271215	254.992901896382	103.592491027636	94.0300294515249	0.980354872545901	13.6223929673261	65.5	406.088017797853	119.017494175892	437.018139739398
aesculus	10.4167	49.95	337	9.18978397258216	612.231517922379	17.8019193327458	147.697777851699	233.666493879443	338.423580624953	4.07850117455789	133.271077282028	117.85277744391	258.660310263162	102.197345398568	90.6871896292034	0.952300910772898	13.6986299884371	66	321.042033959962	116.155693989545	305.935955093477
aesculus	10.4167	50.3833	407	8.51836803556809	653.747880662233	16.9142315722057	157.651643474851	228.711042719279	338.57369217947	3.05547460078986	124.415925860405	136.420116503866	267.009071601616	106.387337929163	91.7059842348099	0.961134370831276	13.7243915727668	80	262.373832812501	121.212438556314	256.949824260999
aesculus	10.4167	50.5333	407	9.09436803556809	653.747880662233	17.4902315722057	157.651643474851	228.711042719279	338.57369217947	4.22882969930462	137.441261018626	139.670143149674	265.556201138339	94.7314086571718	80.1206816315651	0.978455109242329	13.73342837733	75	423.988796289064	122.203573248436	336.952477862253
aesculus	10.4167	51.15	330	9.21273304630751	652.946682709547	17.4264951242325	156.719445942111	226.639376035366	338.423765974622	4.1425169905778	116.572449058294	135.731910485348	267.453246064238	93.0138501117104	75.5864283855145	0.982762901870024	13.7712444618297	88	337.562903564454	128.100214851301	237.594111276961
aesculus	10.4167	51.4	299.000030517578	8.76197704146587	662.45446788747	16.9051528567572	152.141304278536	224.504250271978	338.404050980224	3.49482108221371	134.957791276276	121.126027389856	263.312917520712	93.0138501117104	75.5864283855145	0.982762901870024	13.7868869243528	75	288.091212719727	120.591573429115	218.81770060201
aesculus	10.4167	51.7	299.000030517578	8.40997704146587	662.45446788747	16.5531528567572	152.141304278536	224.504250271978	338.404050980224	3.94224597677715	134.883664056659	133.317101902727	266.376943567297	88.3333003585403	71.4390834539364	0.995491647144678	13.8059037215082	81	305.677407666017	128.650466104851	217.791077162072
aesculus	10.4167	53.0333	44.0000038146973	9.08816736356785	714.751355351069	17.3354035130167	169.102471314598	225.116567511551	338.518596786475	3.00394502597015	142.962089513429	110.554422520477	263.794931181185	87.6093767140363	75.4913964271545	0.869902511744219	13.893846350572	78	250.01657331543	116.096882846571	188.889530780096
aesculus	10.4167	53.3833	36.0000038146973	9.08476859445191	745.173766290233	17.2132630071768	174.353669433256	224.706094232059	337.601726484395	3.27133848085511	127.437057390809	96.4065829136142	258.088310493218	87.6093767140363	75.4913964271545	0.869902511744219	13.9179136688349	68	256.251986694337	113.302147562981	174.919791898087
aesculus	10.4167	53.6167	36.0000038146973	9.30876859445191	745.173766290233	17.4372630071768	174.353669433256	224.706094232059	337.601726484395	3.73030488469053	140.829898489639	105.983380663029	259.232852893871	73.8050145012992	61.669876123086	0.88829295324779	13.9342031578507	72	299.621985656739	116.676318512993	211.128183080712
aesculus	10.4167	53.8667	32	9.15099163596998	735.572633628015	17.1845303753207	163.497924447616	228.029282742753	337.807559818499	4.06187027091563	146.96972873807	103.782405706273	262.783029409555	73.8050145012992	61.669876123086	0.88829295324779	13.9518696195603	75.5	272.307810888673	123.144169786816	165.908270648268
aesculus	10.4333	49.55	291	8.54060510827138	637.101746571095	17.2382002584064	157.567307190635	238.031806723096	337.567438226867	2.83121763500174	126.299127301201	122.620999154202	257.484180827717	102.197345398568	90.6871896292034	0.952300910772898	13.6752882873877	71	243.573250927735	115.431960180636	266.982360588992
aesculus	10.4333	50.15	337	9.18978397258216	612.231517922379	17.8019193327458	147.697777851699	233.666493879443	338.423580624953	3.54700300963687	119.071345090866	122.704197636854	260.710833706699	106.387337929163	91.7059842348099	0.961134370831276	13.7104582544735	68	310.945985791017	113.927821631715	312.814653488489
aesculus	10.4333	50.5167	407	8.99836803556809	653.747880662233	17.3942315722057	157.651643474851	228.711042719279	338.57369217947	4.59716437585854	144.164884946309	127.302148453398	260.297201135656	94.7314086571718	80.1206816315651	0.978455109242329	13.7324252544717	68	382.375420166017	121.6064653515	316.936897934483
aesculus	10.4333	50.7167	407	9.03036803556809	653.747880662233	17.4262315722057	157.651643474851	228.711042719279	338.57369217947	4.3884564753606	140.150337204337	139.509508992165	265.760867946751	94.7314086571718	80.1206816315651	0.978455109242329	13.7445620563876	74	370.721568652345	123.093127700263	338.883125134109
aesculus	10.4333	50.8333	407	7.11036803556809	653.747880662233	15.5062315722057	157.651643474851	228.711042719279	338.57369217947	3.09674030091005	142.809036931721	139.798070372914	263.214657374791	94.7314086571718	80.1206816315651	0.978455109242329	13.7516895519468	78.5	313.837603466798	129.99602383168	199.247208010726
aesculus	10.4333	51.1167	330	8.98873304630751	652.946682709547	17.2024951242325	156.719445942111	226.639376035366	338.423765974622	3.7705664303958	135.226011451334	123.910728530729	259.987488128327	93.0138501117104	75.5864283855145	0.982762901870024	13.7691747120304	71	340.219932617189	118.814214745686	271.463395584437
aesculus	10.4333	51.35	330	8.47673304630751	652.946682709547	16.6904951242325	156.719445942111	226.639376035366	338.423765974622	2.58858251416554	101.599645448849	125.776654615639	262.853042770218	93.0138501117104	75.5864283855145	0.982762901870024	13.7837436794706	89	205.049267578126	124.006900381032	139.154885393331
aesculus	10.4333	51.8333	299.000030517578	7.64197704146587	662.45446788747	15.7851528567572	152.141304278536	224.504250271978	338.404050980224	3.11321518018117	137.729230936617	138.519423585674	265.150908753112	88.3333003585403	71.4390834539364	0.995491647144678	13.8144412584868	76	268.733319482423	126.143093687076	223.304619007798
aesculus	10.4333	52.0167	93	8.99428931172933	636.707865843344	17.094870329789	144.306757583895	226.517856085097	338.918852649384	3.34133913064477	135.42766802758	116.791390892094	263.840205601283	89.5412485019581	73.9940376281738	0.948492914875131	13.8262773739569	76	276.701271875001	119.71130694825	202.928865061428
aesculus	10.4333	52.1	93	9.25028931172933	636.707865843344	17.350870329789	144.306757583895	226.517856085097	338.918852649384	3.90125966689563	101.876583335921	118.461897448616	264.698072831709	89.5412485019581	73.9940376281738	0.948492914875131	13.8316880619403	81	292.705902783204	124.137104327349	189.243584005215
aesculus	10.4333	52.3	93	9.44228931172933	636.707865843344	17.542870329789	144.306757583895	226.517856085097	338.918852649384	3.33320529865644	128.695209922269	98.1625461055148	258.452352083646	89.5412485019581	73.9940376281738	0.948492914875131	13.8447687153731	69.5	268.765086889649	113.564721008723	182.084433473671
aesculus	10.4333	52.65	69.0000076293945	9.3531826314117	649.176732818931	17.5769706231039	154.513235689974	226.852780741309	338.757419090689	3.95945838555978	137.307578958571	113.951405105311	261.159571385646	68.2101045041471	59.9410188317299	0.811467027838177	13.8679706300753	72	347.734269433595	118.442967317057	246.657482213536
aesculus	10.45	51.3333	330	7.83673304630751	652.946682709547	16.0504951242325	156.719445942111	226.639376035366	338.423765974622	2.81757407253393	122.957609619945	140.343108338421	266.837774004255	93.0138501117104	75.5864283855145	0.982762901870024	13.7826954874279	78	243.95192553711	124.070216710454	233.924561210738
aesculus	10.45	51.6	299.000030517578	8.79397704146587	662.45446788747	16.9371528567572	152.141304278536	224.504250271978	338.404050980224	3.72082115867533	142.718299794942	133.41685916514	264.945439600683	88.3333003585403	71.4390834539364	0.995491647144678	13.799534609023	80	337.056231640626	124.226045173884	248.160162514773
aesculus	10.45	51.8	299.000030517578	7.64197704146587	662.45446788747	15.7851528567572	152.141304278536	224.504250271978	338.404050980224	2.94327385441709	119.091629916802	141.175691646317	270.331290947212	88.3333003585403	71.4390834539364	0.995491647144678	13.8123033590857	85	216.881564160157	129.648340143784	181.05663432545
aesculus	10.45	52.35	93	9.50628931172933	636.707865843344	17.606870329789	144.306757583895	226.517856085097	338.918852649384	3.43010794288721	127.746859550476	111.572741274929	262.473574208689	89.5412485019581	73.9940376281738	0.948492914875131	13.8480588829123	82	242.474200805665	119.889008935056	174.100546711569
aesculus	10.45	52.9	44.0000038146973	9.08816736356785	714.751355351069	17.3354035130167	169.102471314598	225.116567511551	338.518596786475	3.71792707358562	122.607389695942	114.754654272232	265.246929462139	68.2101045041471	59.9410188317299	0.811467027838177	13.8847913016195	81	254.179172900391	122.299144810952	186.956577905638
aesculus	10.4667	48.1167	533.000061035156	8.71101458237116	803.267875399041	17.5390225995131	212.433836780548	240.341314257989	335.963524111895	3.826364611414	138.943727780133	135.092701528795	254.774924309699	91.2724902629852	85.374112471556	0.990569388899548	13.5949146072566	68	344.610491455079	117.273000259757	377.21443669691
aesculus	10.4667	49.2667	446	8.37610163854609	703.313936503648	17.0817755295445	182.491155156435	240.903662311446	337.182023126307	2.5566536916209	131.615229545161	128.700543218356	259.049840738485	122.115513899387	109.354975123154	0.971401083271794	13.6590044789785	71	211.999947363282	114.676033891388	292.744289910929
aesculus	10.4667	49.5	291	8.82860510827138	637.101746571095	17.5262002584064	157.567307190635	238.031806723096	337.567438226867	3.22503498964417	132.928792234976	114.885022846078	256.146959828806	122.115513899387	109.354975123154	0.971401083271794	13.6723995751125	68	265.766876831056	114.208504295541	267.801591380044
aesculus	10.4667	49.6667	291	8.86060510827138	637.101746571095	17.5582002584064	157.567307190635	238.031806723096	337.567438226867	2.33258259572461	119.829961661249	113.560746178012	257.637387118497	102.197345398568	90.6871896292034	0.952300910772898	13.6820554244602	69	196.337912500001	109.331802990574	256.689327500616
aesculus	10.4667	50.1333	337	9.06178397258216	612.231517922379	17.6739193327458	147.697777851699	233.666493879443	338.423580624953	3.35220556452827	111.112099854741	124.228340439942	264.09815283136	106.387337929163	91.7059842348099	0.961134370831276	13.7094665147489	81	255.404192749024	120.018750007478	236.901215551716
aesculus	10.4667	50.1833	337	8.99778397258216	612.231517922379	17.6099193327458	147.697777851699	233.666493879443	338.423580624953	2.87365478327827	121.786060221493	123.579326764092	262.649712950319	106.387337929163	91.7059842348099	0.961134370831276	13.7124380284433	75.5	239.453878466798	114.733353283668	263.672737475463
aesculus	10.4667	50.3	337	9.25378397258216	612.231517922379	17.8659193327458	147.697777851699	233.666493879443	338.423580624953	4.84979266236695	127.552104184404	138.87566118488	263.875250260909	106.387337929163	91.7059842348099	0.961134370831276	13.7193997401056	69.5	416.613254418946	122.171916165058	381.677227797575
aesculus	10.4667	51.2	330	9.24473304630751	652.946682709547	17.4584951242325	156.719445942111	226.639376035366	338.423765974622	4.27737849979613	130.599952950142	124.970526954238	262.520555349497	93.0138501117104	75.5864283855145	0.982762901870024	13.7743582641357	68.5	355.283067626954	119.037982648802	305.623573357466
aesculus	10.4667	51.6333	299.000030517578	8.66597704146587	662.45446788747	16.8091528567572	152.141304278536	224.504250271978	338.404050980224	2.92680620439133	133.851494828239	130.51020652091	264.50633759551	88.3333003585403	71.4390834539364	0.995491647144678	13.801652149574	78.5	252.960638183595	119.52285124497	234.171783638591
aesculus	10.4667	52.15	93	9.37828931172933	636.707865843344	17.478870329789	144.306757583895	226.517856085097	338.918852649384	3.57325461237983	135.709291813895	101.318583384208	263.042474935343	89.5412485019581	73.9940376281738	0.948492914875131	13.8349462920808	74	286.955299658204	117.622691655671	169.796926480109
aesculus	10.4667	52.9167	44.0000038146973	9.15216736356785	714.751355351069	17.3994035130167	169.102471314598	225.116567511551	338.518596786475	4.1810201984783	152.872991175856	117.600320290242	262.696501595633	68.2101045041471	59.9410188317299	0.811467027838177	13.8859224165367	73	357.771995434571	120.584855024123	255.077587441697
aesculus	10.4667	52.9667	44.0000038146973	9.15216736356785	714.751355351069	17.3994035130167	169.102471314598	225.116567511551	338.518596786475	3.61425226487382	151.449278851971	109.162854917074	262.504705156599	68.2101045041471	59.9410188317299	0.811467027838177	13.8893146521167	74	298.843454309083	117.612833583686	212.260227834165
aesculus	10.4833	48.9833	446	8.03690163854609	703.313936503648	16.7425755295445	182.491155156435	240.903662311446	337.182023126307	2.56274533235322	97.2685567801818	125.394709710139	249.860200819078	103.592491027636	94.0300294515249	0.980354872545901	13.6429153677182	69.5	232.404683129884	116.640284483059	255.403186227132
aesculus	10.4833	49.1333	446	8.12010163854609	703.313936503648	16.8257755295445	182.491155156435	240.903662311446	337.182023126307	3.05875241967507	133.711398573127	136.56919315349	259.452273693714	122.115513899387	109.354975123154	0.971401083271794	13.651406431567	73	237.940027734376	120.405297799443	300.871675516145
aesculus	10.4833	50.85	407	6.27836803556809	653.747880662233	14.6742315722057	157.651643474851	228.711042719279	338.57369217947	2.94760850387408	161.501992309932	151.185726909086	270.557943155477	94.7314086571718	80.1206816315651	0.978455109242329	13.7527135343701	74	223.964289575196	132.217558346522	232.285936689812
aesculus	10.4833	51.2667	330	8.47673304630751	652.946682709547	16.6904951242325	156.719445942111	226.639376035366	338.423765974622	3.336007635431	119.171077702194	135.731910485348	264.738741696536	93.0138501117104	75.5864283855145	0.982762901870024	13.7785234681905	80	287.551920654298	124.047261037457	238.899884113372
aesculus	10.4833	51.4	299.000030517578	8.90277704146587	662.45446788747	17.0459528567572	152.141304278536	224.504250271978	338.404050980224	4.92982562644877	134.267982164863	154.095413741351	271.475605807462	93.0138501117104	75.5864283855145	0.982762901870024	13.7868869243528	71	412.387488818361	126.497175263635	396.655742013405
aesculus	10.4833	51.4833	299.000030517578	8.85797704146587	662.45446788747	17.0011528567572	152.141304278536	224.504250271978	338.404050980224	3.94695015211841	131.925380511675	130.131188377595	264.971463130071	93.0138501117104	75.5864283855145	0.982762901870024	13.7921401058447	77	312.044969702149	123.733982093364	252.21681968373
aesculus	10.4833	52.3833	69.0000076293945	9.3211826314117	649.176732818931	17.5449706231039	154.513235689974	226.852780741309	338.757419090689	3.35844908675311	122.142469719052	103.541047231125	255.954760205615	89.5412485019581	73.9940376281738	0.948492914875131	13.8502546101928	71	252.252245263673	114.337530892496	197.579664219169
aesculus	10.4833	53.3667	36.0000038146973	9.43676859445191	745.173766290233	17.5652630071768	174.353669433256	224.706094232059	337.601726484395	3.61890856933596	142.95800165832	106.377292843152	259.076276003659	87.6093767140363	75.4913964271545	0.869902511744219	13.9167625074669	75	264.022962768556	116.457185699817	203.329463938663
aesculus	10.4833	53.5	36.0000038146973	9.24476859445191	745.173766290233	17.3732630071768	174.353669433256	224.706094232059	337.601726484395	4.28569736354956	145.921133584343	118.16170590405	263.794665326129	87.6093767140363	75.4913964271545	0.869902511744219	13.9260340699768	74	332.344989013673	121.294340044103	251.467962857217
aesculus	10.4833	53.8333	36.0000038146973	9.34076859445191	745.173766290233	17.4692630071768	174.353669433256	224.706094232059	337.601726484395	3.5899583713406	167.000259816647	110.715278207036	260.197897271796	73.8050145012992	61.669876123086	0.88829295324779	13.9494961262017	73.5	301.910559753419	116.17183492898	231.649107091952
aesculus	10.4833	54	32	9.18299163596998	735.572633628015	17.2165303753207	163.497924447616	228.029282742753	337.807559818499	3.7726953978151	137.479572676122	132.983380774318	265.527957622822	73.8050145012992	61.669876123086	0.88829295324779	13.9613834612503	83	252.199948144532	124.911050708355	250.706878044839
aesculus	10.4833	54.1167	32	9.08699163596998	735.572633628015	17.1205303753207	163.497924447616	228.029282742753	337.807559818499	3.33097584027303	136.512663748115	111.397342350936	262.39795089554	90.2324523925781	70.7910320891274	0.916901093055689	13.9697670790289	72	269.14960678711	117.248726318405	211.689538001115
aesculus	10.5	47.6167	857.000061035156	7.78701708491992	1068.10540928283	16.2587416261586	305.259960736654	239.961235456407	336.538472790785	3.90762694078385	220.963675241917	144.629940539784	257.536079825936	105.129292441577	91.9372506380081	0.999733003903431	13.5680061877085	72	303.290667968751	125.733278236076	363.188910144676
aesculus	10.5	47.7667	857.000061035156	8.42701708491992	1068.10540928283	16.8987416261586	305.259960736654	239.961235456407	336.538472790785	4.31716053828986	153.137185078114	154.038327419109	262.859383048592	105.129292441577	91.9372506380081	0.999733003903431	13.5760201780541	86	349.557084619142	131.361970529438	348.270292336069
aesculus	10.5	47.9	539.000061035156	7.53740648796275	817.958194340366	16.3939487753671	222.286985385559	242.739950692452	335.828747440392	2.99924519150286	113.74569611717	138.373493955408	251.481303036868	105.129292441577	91.9372506380081	0.999733003903431	13.5831838139014	65.5	311.508348388673	118.898053477648	332.386772146579
aesculus	10.5	48.05	539.000061035156	8.62540648796275	817.958194340366	17.4819487753671	222.286985385559	242.739950692452	335.828747440392	3.89047220740687	123.424951772206	153.822052903694	261.659644158332	92.1641653164013	86.308651239444	0.988563217399015	13.5912925638691	78	293.900640307618	123.433994211623	400.135940942615
aesculus	10.5	48.3833	460	8.64306090899663	714.163007226944	17.5129349502314	188.993185230738	243.583765332478	335.361704920379	3.71485883172006	134.042582971975	141.638740301943	257.175774039803	92.1641653164013	86.308651239444	0.988563217399015	13.6094937198461	70	302.498507812501	118.887697346247	387.548362252916
aesculus	10.5	48.5833	460	9.09106090899663	714.163007226944	17.9609349502314	188.993185230738	243.583765332478	335.361704920379	3.01350865491932	125.138664199039	126.978600808913	253.865181723794	101.776436429275	93.15614745352	0.959517769661856	13.6205391975484	73	266.971197998048	113.069279021769	329.748045281166
aesculus	10.5	48.85	460	9.09106090899663	714.163007226944	17.9609349502314	188.993185230738	243.583765332478	335.361704920379	2.16254678109978	136.738799247891	118.425396316646	256.202185829917	101.776436429275	93.15614745352	0.959517769661856	13.6354157392334	72	180.475384521485	107.287253504877	302.02115572067
aesculus	10.5	49.15	419.000030517578	8.39390386353654	680.393413188668	17.2643190847434	169.015171014198	240.424363878746	337.207273907729	2.82977528599333	129.034438939765	134.506111683455	253.811657245343	97.4906252102974	89.4050939405287	0.956782544703543	13.6523551953357	65	310.577391845704	112.63662759106	357.821499172966
aesculus	10.5	50.0333	360	9.5915462947617	582.971457868651	18.1824664461378	149.800423775057	233.611157535176	338.672275924965	4.18350542206819	115.89227547124	121.215857053826	261.40442280193	87.5728469017224	75.1955915331841	0.936188645369859	13.703543541291	65	343.942071533204	114.089776109829	346.702900918878
aesculus	10.5	50.5333	481.000061035156	9.35850195383495	606.543426556519	17.7268020960848	149.335820172733	229.989342819933	338.784651008086	4.31633672760347	121.057257786393	132.967908049705	263.962612697056	95.8437675573887	80.329910337925	0.958964603493425	13.73342837733	72	356.944213256837	120.335553955121	331.886210500578
aesculus	10.5	50.6167	481.000061035156	8.39850195383495	606.543426556519	16.7668020960848	149.335820172733	229.989342819933	338.784651008086	3.28270066213086	116.844876285642	129.843706024878	263.58538214715	95.8437675573887	80.329910337925	0.958964603493425	13.7384797236025	75	280.363340820313	121.815855128756	242.621783787882
aesculus	10.5	51.0667	261	7.90974984772902	546.704457631983	16.2641567913995	133.990556455217	228.308103456264	338.457003927067	2.8519693976434	84.4675323385745	132.603692956349	266.238918765561	95.07296727833	76.4576450109482	0.95564280021408	13.766073026822	80	246.325779492188	124.950336298034	186.042470154992
aesculus	10.5	54.3167	33	9.23393464437292	661.438032618299	17.3348063860176	157.343561343786	228.499710009672	338.615863964489	3.31406289760047	136.397131338716	104.764852557743	259.71457026555	89.1109316613939	66.2216278628299	0.965158172540231	13.984254953066	70	252.963473437501	115.194939602941	202.026278482392
aesculus	10.5167	48.6	460	9.15506090899663	714.163007226944	18.0249349502314	188.993185230738	243.583765332478	335.361704920379	3.69200339784729	124.727224885486	134.99910094246	259.801997006594	101.776436429275	93.15614745352	0.959517769661856	13.6214657523294	74	307.015112548829	117.300384213052	365.076604117237
aesculus	10.5167	49.35	419.000030517578	8.56030386353654	680.393413188668	17.4307190847434	169.015171014198	240.424363878746	337.207273907729	3.17174023008244	118.410377171822	128.592019580535	255.958548912635	97.4906252102974	89.4050939405287	0.956782544703543	13.6637714849388	70	280.805240063477	116.165702383801	311.802769466857
aesculus	10.5167	49.4	317	8.17165074577274	593.650570490067	16.911242428374	146.644151346109	237.628686595695	337.614341584299	2.56610909007986	103.8725741175	122.90877755202	257.360612471025	97.4906252102974	89.4050939405287	0.956782544703543	13.6666411993651	71	228.86148400879	116.274798597726	240.384927589858
aesculus	10.5167	49.7667	317	9.06765074577274	593.650570490067	17.807242428374	146.644151346109	237.628686595695	337.614341584299	3.14600935729312	98.6423182338476	127.54148087734	250.497814639584	86.4223151070731	79.4801042914391	0.894153570941147	13.6878820879552	67	331.204392138673	112.130177145973	333.765919464214
aesculus	10.5167	51.0167	261	8.83774984772902	546.704457631983	17.1921567913995	133.990556455217	228.308103456264	338.457003927067	3.68919100489357	108.375125296414	119.547870211386	260.924362517975	95.07296727833	76.4576450109482	0.95564280021408	13.7629785741306	72	297.889726123048	119.889765042043	234.004406229972
aesculus	10.5167	51.2667	261	8.29374984772902	546.704457631983	16.6481567913995	133.990556455217	228.308103456264	338.457003927067	3.05762014374788	115.962164375	136.519958282458	265.471358666053	95.07296727833	76.4576450109482	0.95564280021408	13.7785234681905	76.5	265.041381396485	121.758816599647	253.212784153669
aesculus	10.5167	51.7167	368.000030517578	6.58373597941111	672.813368770957	14.8765396855417	154.948148583847	225.90816148613	338.44198584003	2.1706941213084	140.135494559072	145.836188059626	268.647281185611	89.3878206106333	70.9904438853264	0.997470599666672	13.8069703307316	78	212.379810058594	127.606678612493	192.014177281365
aesculus	10.5167	52.1667	106.000007629395	9.31245782232421	625.421690027828	17.7093582203835	143.954159930201	227.32081939345	339.172487536506	3.33485103290267	132.1811410347	92.1135794572904	256.202148940537	88.5175160588445	72.6533349313234	0.957109158549495	13.8360363064307	65.5	279.940424291993	110.772174902812	187.794936051809
aesculus	10.5167	52.4333	68	9.34597308688602	659.429250276673	17.742158006257	150.34818025562	227.543377418476	338.684465981183	3.69510621512279	116.633684264496	114.754186714616	264.160296681163	88.5175160588445	72.6533349313234	0.957109158549495	13.8535582443419	76.5	259.119669140626	118.091687187296	227.738788216397
aesculus	10.5333	46.9667	1628	6.00103739499068	1723.14631430693	13.7680694888406	437.549887958109	231.222297494457	338.610783031625	0.790428931737231	397.381820257753	152.586891979548	261.554311396001	103.455886340141	101.25235480797	0.9999734941299	13.53384186081	80	73.7616659423831	121.571678361851	277.876131961699
aesculus	10.5333	47.8833	539.000061035156	7.72940648796275	817.958194340366	16.5859487753671	222.286985385559	242.739950692452	335.828747440392	3.46511580636163	146.42249644734	156.022803978429	260.108689192887	105.129292441577	91.9372506380081	0.999733003903431	13.5822841703587	72.5	314.051552587892	123.717504962984	391.86412085442
aesculus	10.5333	48.7833	460	8.96306090899663	714.163007226944	17.8329349502314	188.993185230738	243.583765332478	335.361704920379	3.6699519338084	130.339477711357	137.10317043778	255.728613801055	101.776436429275	93.15614745352	0.959517769661856	13.6316792452712	69.5	306.333678710938	116.178586086203	388.151564089944
aesculus	10.5333	50.2667	360	9.1435462947617	582.971457868651	17.7344664461378	149.800423775057	233.611157535176	338.672275924965	3.75782500617061	114.49886235036	124.55395939853	260.897312625424	87.5728469017224	75.1955915331841	0.936188645369859	13.7174094824905	70.5	292.791601806641	117.139747295282	302.426901930564
aesculus	10.5333	50.7	481.000061035156	8.27050195383495	606.543426556519	16.6388020960848	149.335820172733	229.989342819933	338.784651008086	4.71514324079243	130.257588788867	151.66762356278	270.191215766655	95.8437675573887	80.329910337925	0.958964603493425	13.7435443588949	77	370.26971044922	132.330226994037	324.322232594296
aesculus	10.55	47.1333	1628	7.14663739499068	1723.14631430693	14.9136694888406	437.549887958109	231.222297494457	338.610783031625	1.48980694083751	352.072559520602	126.489848328755	250.691439115084	123.333229893132	93.7796626219878	1.00000005323319	13.542512651489	64	147.347957958985	110.532170145817	308.359326001807
aesculus	10.55	50.4167	481.000061035156	9.26250195383495	606.543426556519	17.6308020960848	149.335820172733	229.989342819933	338.784651008086	4.24575200141657	115.938554137945	132.728690158221	264.0272766784	87.5728469017224	75.1955915331841	0.936188645369859	13.7263984190829	77	348.80106225586	123.119149141155	295.807623332588
aesculus	10.55	51.6	368.000030517578	8.50373597941111	672.813368770957	16.7965396855417	154.948148583847	225.90816148613	338.44198584003	3.25551989611953	141.582764815539	119.950730931395	263.720043978848	89.3878206106333	70.9904438853264	0.997470599666672	13.799534609023	78.5	248.063149658204	121.867146736515	189.646067963997
aesculus	10.55	51.8833	106.000007629395	8.16045782232421	625.421690027828	16.5573582203835	143.954159930201	227.32081939345	339.172487536506	2.19869703382557	124.421973479912	110.826383070055	261.910032167539	89.3878206106333	70.9904438853264	0.997470599666672	13.8176577505202	78	205.613608398438	117.570276695849	128.959117742722
aesculus	10.55	52.1667	106.000007629395	9.37645782232421	625.421690027828	17.7733582203835	143.954159930201	227.32081939345	339.172487536506	3.91114861081304	131.552516851574	110.036271876272	261.936497782613	88.5175160588445	72.6533349313234	0.957109158549495	13.8360363064307	70	307.137929248048	116.099092455676	245.998983358405
aesculus	10.55	52.3333	106.000007629395	9.34445782232421	625.421690027828	17.7413582203835	143.954159930201	227.32081939345	339.172487536506	3.45129719587056	131.972527318168	104.121028979701	258.799400581108	88.5175160588445	72.6533349313234	0.957109158549495	13.8469590709671	71	312.239555566407	113.980523445605	211.450159091427
aesculus	10.55	52.3833	68	9.18597308688602	659.429250276673	17.582158006257	150.34818025562	227.543377418476	338.684465981183	3.82330516826925	132.074161011726	116.199400962174	263.803964216631	88.5175160588445	72.6533349313234	0.957109158549495	13.8502546101928	77	313.386052954103	120.073798990412	225.124904800917
aesculus	10.55	52.4833	68	9.37797308688602	659.429250276673	17.774158006257	150.34818025562	227.543377418476	338.684465981183	3.67845281164151	128.930010505021	106.925906831883	261.44945199149	88.5175160588445	72.6533349313234	0.957109158549495	13.856870008805	74.5	271.514762548829	116.715458265184	208.869876064025
aesculus	10.55	52.95	40.0000038146973	9.25213802345115	679.003134251883	17.5995185916818	162.892736568846	226.787591560163	338.574174012377	3.39775033696774	126.269873617217	111.854656450321	262.178642440628	73.1145519952516	61.6380470871925	0.87423781912739	13.8881806995722	89.5	205.602821166993	123.253090503915	138.597171516224
aesculus	10.55	53.2	40.0000038146973	9.15613802345115	679.003134251883	17.5035185916818	162.892736568846	226.787591560163	338.574174012377	3.75033308051814	134.021922912449	119.404169973545	264.115303794106	83.1132478971739	70.6500894595415	0.848986635414179	13.9052560760076	81	271.469722851563	121.702427582424	216.74885746773
aesculus	10.55	53.45	31.0000038146973	9.41944466513435	677.156987163899	17.5568559394609	164.043643659805	227.57506371097	337.527731490115	3.57854068965705	125.310495959595	114.859295189764	262.176800989843	83.1132478971739	70.6500894595415	0.848986635414179	13.9225489607124	78.5	248.902208862305	119.054643403557	214.461911959486
aesculus	10.55	54.1833	33	9.32993464437292	661.438032618299	17.4308063860176	157.343561343786	228.499710009672	338.615863964489	2.22437852581991	120.390925659798	101.21349824799	260.145286057022	89.1109316613939	66.2216278628299	0.965158172540231	13.9745746055886	74	165.062479125977	109.957885901506	165.802931629246
aesculus	10.5667	49.0667	419.000030517578	8.30430386353654	680.393413188668	17.1747190847434	169.015171014198	240.424363878746	337.207273907729	4.21073135650972	110.134325399995	156.476534009971	266.422269213331	97.4906252102974	89.4050939405287	0.956782544703543	13.6476295800989	76.5	344.086722583009	127.465053797721	382.886169370094
aesculus	10.5667	49.9667	360	9.3355462947617	582.971457868651	17.9264664461378	149.800423775057	233.611157535176	338.672275924965	4.04756392191795	126.291309297085	124.284591886701	265.248504303314	86.4223151070731	79.4801042914391	0.894153570941147	13.6996135876133	78	331.767462890626	121.2755833978	274.76613821463
aesculus	10.5667	50.0833	360	8.7595462947617	582.971457868651	17.3504664461378	149.800423775057	233.611157535176	338.672275924965	2.27755311400028	114.919971898198	122.946339269816	260.698387481354	87.5728469017224	75.1955915331841	0.936188645369859	13.7065016948109	76.5	204.329119873047	113.540683371846	238.174444976177
aesculus	10.5667	50.25	360	8.9515462947617	582.971457868651	17.5424664461378	149.800423775057	233.611157535176	338.672275924965	3.48157167405351	108.83248596359	127.929191627239	262.448771382426	87.5728469017224	75.1955915331841	0.936188645369859	13.7164124959805	75	272.020547729493	118.958649013223	279.167975171538
aesculus	10.5667	50.3	360	9.0795462947617	582.971457868651	17.6704664461378	149.800423775057	233.611157535176	338.672275924965	2.9634280227829	114.326589806005	120.002574690934	260.554685907049	87.5728469017224	75.1955915331841	0.936188645369859	13.7193997401056	70	264.176202392579	112.4480613789	281.497843670563
aesculus	10.5667	50.7	481.000061035156	8.14250195383495	606.543426556519	16.5108020960848	149.335820172733	229.989342819933	338.784651008086	4.93481357582849	123.412989802659	156.670832379426	272.274855561309	95.8437675573887	80.329910337925	0.958964603493425	13.7435443588949	78	393.877606933595	135.054304169237	331.935531970852
aesculus	10.5667	50.8667	261	8.13374984772902	546.704457631983	16.4881567913995	133.990556455217	228.308103456264	338.457003927067	3.11792134218323	94.2718742489815	136.984175442613	267.319451803689	95.8437675573887	80.329910337925	0.958964603493425	13.7537383091135	82	211.590693408204	126.017535458773	209.744551698664
aesculus	10.5667	51.8833	106.000007629395	8.09645782232421	625.421690027828	16.4933582203835	143.954159930201	227.32081939345	339.172487536506	3.00171249517087	112.622288760729	129.987543752544	267.777058360341	89.3878206106333	70.9904438853264	0.997470599666672	13.8176577505202	86.5	227.802534570313	127.167625178454	159.403633533391
aesculus	10.5667	51.95	106.000007629395	8.99245782232421	625.421690027828	17.3893582203835	143.954159930201	227.32081939345	339.172487536506	2.6981842097356	134.590072616935	104.342495771011	259.511248242724	89.3878206106333	70.9904438853264	0.997470599666672	13.8219606249224	74	286.18374350586	113.127813061636	174.800301364914
aesculus	10.5667	52.9667	40.0000038146973	9.28413802345115	679.003134251883	17.6315185916818	162.892736568846	226.787591560163	338.574174012377	3.46591920045289	133.19318568334	98.921884888838	258.110595535446	73.1145519952516	61.6380470871925	0.87423781912739	13.8893146521167	71	263.450458666993	114.32035161167	190.133554607198
aesculus	10.5667	53.0833	40.0000038146973	9.38653802345115	679.003134251883	17.7339185916818	162.892736568846	226.787591560163	338.574174012377	3.91947759406123	139.824530869722	116.157624166921	263.729759132469	83.1132478971739	70.6500894595415	0.848986635414179	13.8972585161636	75	305.620391967774	118.236434165794	251.962375255104
aesculus	10.5667	53.6833	31.0000038146973	9.38744466513435	677.156987163899	17.5248559394609	164.043643659805	227.57506371097	337.527731490115	3.5710664263715	121.294665268622	120.629505271927	263.395295111688	78.4727847644261	62.9960259261884	0.917224268198493	13.9388872268652	79	277.975589111329	119.543743037975	234.012096083625
aesculus	10.5667	54.0167	33	9.16993464437292	661.438032618299	17.2708063860176	157.343561343786	228.499710009672	338.615863964489	3.35706523974075	122.929458556697	119.944397067053	263.905460064228	89.1109316613939	66.2216278628299	0.965158172540231	13.9625800369441	80	257.072437939454	120.883530733074	205.486578178561
aesculus	10.5833	48.1333	539.000061035156	8.36940648796275	817.958194340366	17.2259487753671	222.286985385559	242.739950692452	335.828747440392	3.16723148609206	138.795390732586	138.115417874949	255.400770920974	92.1641653164013	86.308651239444	0.988563217399015	13.5958176192403	71	270.380054882813	117.143364939395	357.690785244197
aesculus	10.5833	49.3	419.000030517578	8.49630386353654	680.393413188668	17.3667190847434	169.015171014198	240.424363878746	337.207273907729	4.14227942135991	129.003615139052	153.94805530118	263.220510461828	97.4906252102974	89.4050939405287	0.956782544703543	13.6609080523988	73	373.990362402345	123.93899730985	406.558486237048
aesculus	10.5833	50.8167	481.000061035156	8.14250195383495	606.543426556519	16.5108020960848	149.335820172733	229.989342819933	338.784651008086	3.20997045630153	116.379840314388	144.67518143315	265.038476294214	95.8437675573887	80.329910337925	0.958964603493425	13.7506724852808	77	277.940190673829	124.039552124799	280.841651794825
aesculus	10.5833	50.8333	481.000061035156	8.11050195383495	606.543426556519	16.4788020960848	149.335820172733	229.989342819933	338.784651008086	3.68391031722186	121.753959242254	136.766521418396	264.940229646452	95.8437675573887	80.329910337925	0.958964603493425	13.7516895519468	73	300.318918701173	125.152439151281	268.683356151589
aesculus	10.5833	50.9	261	8.26174984772902	546.704457631983	16.6161567913995	133.990556455217	228.308103456264	338.457003927067	3.2090720373133	125.281848384067	128.499405699914	260.946152487954	95.8437675573887	80.329910337925	0.958964603493425	13.7557840917344	74	265.41933869629	121.598457331807	231.029638876385
aesculus	10.5833	51.6333	368.000030517578	8.59973597941111	672.813368770957	16.8925396855417	154.948148583847	225.90816148613	338.44198584003	3.586741842752	151.279256105423	127.522399601267	264.299854655842	89.3878206106333	70.9904438853264	0.997470599666672	13.801652149574	78	317.558580932618	122.956246574022	233.702732304861
aesculus	10.5833	54.3	33	9.36193464437292	661.438032618299	17.4628063860176	157.343561343786	228.499710009672	338.615863964489	3.39658835261421	125.836495622061	109.926454183837	263.890256441557	89.1109316613939	66.2216278628299	0.965158172540231	13.9830393595236	76.5	257.30520756836	118.123717032464	194.128655862314
aesculus	10.6	47.7	857.000061035156	8.17101708491992	1068.10540928283	16.6427416261586	305.259960736654	239.961235456407	336.538472790785	3.88213771784858	222.911130681634	154.62210546398	261.542069990556	105.129292441577	91.9372506380081	0.999733003903431	13.5724504951333	74	338.502766748048	124.022879572714	420.243365729753
aesculus	10.6	48	539.000061035156	8.49740648796275	817.958194340366	17.3539487753671	222.286985385559	242.739950692452	335.828747440392	2.88562052820229	138.795390732586	132.685180161274	256.688547155359	105.129292441577	91.9372506380081	0.999733003903431	13.5885840074888	71	250.377928906251	114.429822340168	341.657146188814
aesculus	10.6	49.0333	419.000030517578	8.49630386353654	680.393413188668	17.3667190847434	169.015171014198	240.424363878746	337.207273907729	3.92003180508459	147.870560151525	149.531486855159	261.124698261638	97.4906252102974	89.4050939405287	0.956782544703543	13.6457395893356	73	325.082784838868	122.453495939565	390.979162787289
aesculus	10.6	49.35	419.000030517578	8.62430386353654	680.393413188668	17.4947190847434	169.015171014198	240.424363878746	337.207273907729	3.69194314581905	145.548091167584	144.99950606685	265.114421131847	97.4906252102974	89.4050939405287	0.956782544703543	13.6637714849388	77	272.716804541016	122.195936258367	357.136368939676
aesculus	10.6	49.45	317	9.00365074577274	593.650570490067	17.743242428374	146.644151346109	237.628686595695	337.614341584299	3.2434309130323	105.061857135966	124.301344500407	257.675735808991	97.4906252102974	89.4050939405287	0.956782544703543	13.6695172209532	70	264.061121679688	114.455702066908	302.283395715088
aesculus	10.6	49.5833	317	9.25965074577274	593.650570490067	17.999242428374	146.644151346109	237.628686595695	337.614341584299	3.37601246136678	105.837020672858	122.541429970492	257.113966134878	86.4223151070731	79.4801042914391	0.894153570941147	13.6772157097611	69	277.463030639649	113.213287094583	316.512169250609
aesculus	10.6	49.95	360	8.8235462947617	582.971457868651	17.4144664461378	149.800423775057	233.611157535176	338.672275924965	2.9948289915651	116.117175385356	119.076378427707	260.712599534255	86.4223151070731	79.4801042914391	0.894153570941147	13.6986299884371	69	225.187617431641	113.83323001109	268.745456208061
aesculus	10.6	50.0667	360	9.1435462947617	582.971457868651	17.7344664461378	149.800423775057	233.611157535176	338.672275924965	2.73622308819113	107.9645428285	110.947282048102	261.33568069961	87.5728469017224	75.1955915331841	0.936188645369859	13.7055188499583	77.5	204.531195800782	114.363784276419	201.84601419364
aesculus	10.6	50.3667	481.000061035156	9.29450195383495	606.543426556519	17.6628020960848	149.335820172733	229.989342819933	338.784651008086	4.62482975886421	121.759979665279	142.183192345849	264.940229646452	87.5728469017224	75.1955915331841	0.936188645369859	13.7233952928802	68	413.856716308595	120.769021243992	392.089325791049
aesculus	10.6	50.4667	481.000061035156	8.23850195383495	606.543426556519	16.6068020960848	149.335820172733	229.989342819933	338.784651008086	3.24222325989443	90.172968050465	140.632750877595	268.761451301994	87.5728469017224	75.1955915331841	0.936188645369859	13.7294083968308	88	260.457378173829	129.278803965298	201.863895598406
aesculus	10.6	50.65	481.000061035156	8.78250195383495	606.543426556519	17.1508020960848	149.335820172733	229.989342819933	338.784651008086	3.93529592794903	122.616779090837	130.532732880545	263.891656142015	95.8437675573887	80.329910337925	0.958964603493425	13.7405020345899	75	302.385906250001	123.252248682023	270.059171530418
aesculus	10.6	52.2833	106.000007629395	9.44045782232421	625.421690027828	17.8373582203835	143.954159930201	227.32081939345	339.172487536506	3.49888273496525	123.023242376279	102.112827905601	261.276838868529	88.5175160588445	72.6533349313234	0.957109158549495	13.8436715914797	72.5	271.852259960938	114.437003920652	198.770451339303
aesculus	10.6	52.7333	68	9.05797308688602	659.429250276673	17.454158006257	150.34818025562	227.543377418476	338.684465981183	3.45047672400844	136.085223445669	107.521751341829	262.559261112423	73.1145519952516	61.6380470871925	0.87423781912739	13.8735520390667	74.5	271.302826513673	117.549388303378	195.737647886664
aesculus	10.6	53.1333	40.0000038146973	9.22013802345115	679.003134251883	17.5675185916818	162.892736568846	226.787591560163	338.574174012377	3.54847232384317	136.178332543001	110.022634802986	261.801742302192	83.1132478971739	70.6500894595415	0.848986635414179	13.9006792915562	71.5	253.305237805177	115.360338642133	233.717705613121
aesculus	10.6	53.6833	31.0000038146973	9.45144466513435	677.156987163899	17.5888559394609	164.043643659805	227.57506371097	337.527731490115	2.96229266692782	111.542288828641	120.063984756563	259.93673488072	78.4727847644261	62.9960259261884	0.917224268198493	13.9388872268652	84	225.047514770508	117.914550818518	203.006671268936
aesculus	10.6167	48.6333	460	9.21906090899663	714.163007226944	18.0889349502314	188.993185230738	243.583765332478	335.361704920379	3.86625317919388	122.450477514416	139.041900882682	260.634471516033	101.776436429275	93.15614745352	0.959517769661856	13.6233152852945	75	321.681177978517	118.453875948837	380.553944154011
aesculus	10.6167	48.7167	460	8.96306090899663	714.163007226944	17.8329349502314	188.993185230738	243.583765332478	335.361704920379	2.64036380038421	116.00177869387	126.331900564713	256.579527299483	101.776436429275	93.15614745352	0.959517769661856	13.6279590146455	71	216.988972656251	110.700998198018	329.68866752467
aesculus	10.6167	50	360	9.5275462947617	582.971457868651	18.1184664461378	149.800423775057	233.611157535176	338.672275924965	4.27931357046276	112.314208435826	131.44963393811	262.793548500145	86.4223151070731	79.4801042914391	0.894153570941147	13.7015770960173	71.5	362.926931884767	118.32950272314	350.240571684898
aesculus	10.6167	50.1667	360	9.2075462947617	582.971457868651	17.7984664461378	149.800423775057	233.611157535176	338.672275924965	3.98467837289666	115.89227547124	137.400321434931	266.403963361468	87.5728469017224	75.1955915331841	0.936188645369859	13.7114507419479	77	340.19797216797	121.29535084016	327.505167785867
aesculus	10.6167	50.8	481.000061035156	8.33450195383495	606.543426556519	16.7028020960848	149.335820172733	229.989342819933	338.784651008086	4.22729253412605	123.713210743852	134.485596843839	264.990038274409	95.8437675573887	80.329910337925	0.958964603493425	13.7496500794605	71.5	339.491782226563	126.259132271856	281.223354639899
aesculus	10.6167	53.75	31.0000038146973	9.51544466513435	677.156987163899	17.6528559394609	164.043643659805	227.57506371097	337.527731490115	3.6695250753885	129.332800220698	106.223824023199	262.251802549257	78.4727847644261	62.9960259261884	0.917224268198493	13.9435944870902	76	276.029227294923	117.778017663832	197.648770196676
aesculus	10.6167	54.1333	33	9.29793464437292	661.438032618299	17.3988063860176	157.343561343786	228.499710009672	338.615863964489	2.9646436142471	128.146169044077	110.88507144765	262.49018574809	89.1109316613939	66.2216278628299	0.965158172540231	13.9709637781652	72	204.139636279298	113.670326675593	220.195341927983
aesculus	10.6167	54.2167	33	9.16993464437292	661.438032618299	17.2708063860176	157.343561343786	228.499710009672	338.615863964489	2.87184128096027	118.725839897059	103.7916036134	260.398600903186	89.1109316613939	66.2216278628299	0.965158172540231	13.9769919345095	79.5	192.890768701173	117.691993044698	135.680938463477
aesculus	10.6333	49.6	317	9.19565074577274	593.650570490067	17.935242428374	146.644151346109	237.628686595695	337.614341584299	3.93486382265198	120.976905526593	143.561592452686	261.878023923098	86.4223151070731	79.4801042914391	0.894153570941147	13.6781833834595	67.5	338.122584741212	116.221882702669	418.221009497166
aesculus	10.6333	50.2167	360	8.8875462947617	582.971457868651	17.4784664461378	149.800423775057	233.611157535176	338.672275924965	3.88719092199307	100.132188109681	136.380462708588	266.601269061749	87.5728469017224	75.1955915331841	0.936188645369859	13.7144267423755	80.5	287.334578002931	124.625764508227	280.254877058351
aesculus	10.6333	51.6333	368.000030517578	8.43973597941111	672.813368770957	16.7325396855417	154.948148583847	225.90816148613	338.44198584003	3.45092534662605	135.136405837722	127.030867324227	263.944532038091	89.3878206106333	70.9904438853264	0.997470599666672	13.801652149574	80.5	271.926146850587	124.510756157352	203.711283798681
aesculus	10.6333	52.1	106.000007629395	9.24845782232421	625.421690027828	17.6453582203835	143.954159930201	227.32081939345	339.172487536506	3.7467864134401	123.344688616693	110.702891197344	264.742508605286	88.5175160588445	72.6533349313234	0.957109158549495	13.8316880619403	79	302.738483251954	120.411726283453	188.951022049027
aesculus	10.6333	52.8	68	9.24997308688602	659.429250276673	17.646158006257	150.34818025562	227.543377418476	338.684465981183	4.28174151195486	136.043651863933	114.560748785358	262.725784134079	73.1145519952516	61.6380470871925	0.87423781912739	13.8780378808503	72	344.38874091797	120.152021222051	252.173251509907
aesculus	10.6333	53.4833	31.0000038146973	9.51544466513435	677.156987163899	17.6528559394609	164.043643659805	227.57506371097	337.527731490115	3.68076627559455	128.788902373984	109.170299272487	260.796305562114	83.1132478971739	70.6500894595415	0.848986635414179	13.9248690514536	73	269.286836303712	116.3232582805	227.201590403064
aesculus	10.6333	53.8333	31.0000038146973	9.57944466513435	677.156987163899	17.7168559394609	164.043643659805	227.57506371097	337.527731490115	2.65920219672908	121.380425328389	110.560002798128	261.743625766628	78.4727847644261	62.9960259261884	0.917224268198493	13.9494961262017	74	227.496582336426	110.235240201506	229.665091469599
aesculus	10.6333	54.0833	33	9.39393464437292	661.438032618299	17.4948063860176	157.343561343786	228.499710009672	338.615863964489	3.13205709456561	124.376529797912	113.420083816646	263.388842907581	89.1109316613939	66.2216278628299	0.965158172540231	13.9673624184605	83	216.194812158204	119.497374236303	173.469834977576
aesculus	10.65	48.0667	539.000061035156	8.62540648796275	817.958194340366	17.4819487753671	222.286985385559	242.739950692452	335.828747440392	3.60715187478539	140.581535108387	145.604548992674	260.349894764659	92.1641653164013	86.308651239444	0.988563217399015	13.5921984835353	72	302.222602490235	118.635838992904	402.293800621152
aesculus	10.65	48.8167	460	9.21906090899663	714.163007226944	18.0889349502314	188.993185230738	243.583765332478	335.361704920379	4.23286654629552	129.03929034248	147.763202266484	259.279550070291	101.776436429275	93.15614745352	0.959517769661856	13.6335489540227	68	417.848863525392	117.215939711942	459.531928170035
aesculus	10.65	49.2	419.000030517578	8.36830386353654	680.393413188668	17.2387190847434	169.015171014198	240.424363878746	337.207273907729	2.96330970016314	107.646417094395	148.704344411376	260.645273397257	97.4906252102974	89.4050939405287	0.956782544703543	13.6551999325413	76	241.771381103516	119.171013462477	352.799376077659
aesculus	10.65	51.1	261	9.47774984772902	546.704457631983	17.8321567913995	133.990556455217	228.308103456264	338.457003927067	3.99057835411661	108.763239622116	120.414346350987	261.830270285135	95.07296727833	76.4576450109482	0.95564280021408	13.768137942878	72	344.295678759767	117.526256793359	276.476093939381
aesculus	10.65	51.7667	368.000030517578	6.83973597941111	672.813368770957	15.1325396855417	154.948148583847	225.90816148613	338.44198584003	3.52377841823706	145.538260452915	153.011225866148	268.469980596186	89.3878206106333	70.9904438853264	0.997470599666672	13.8101688736591	79.5	307.136884765626	134.916804498642	231.124063087335
aesculus	10.65	52.3	106.000007629395	9.28045782232421	625.421690027828	17.6773582203835	143.954159930201	227.32081939345	339.172487536506	3.99920045984291	101.010294293985	126.055661534646	263.629794277988	88.5175160588445	72.6533349313234	0.957109158549495	13.8447687153731	77	314.057050195313	120.911202898296	263.270393767622
aesculus	10.65	53.25	40.0000038146973	9.34813802345115	679.003134251883	17.6955185916818	162.892736568846	226.787591560163	338.574174012377	3.56850113243692	135.473447397351	115.247565946785	263.294922881074	83.1132478971739	70.6500894595415	0.848986635414179	13.9086970966145	77	243.08671394043	117.349963246973	233.050342981981
aesculus	10.6667	48.4833	460	8.96306090899663	714.163007226944	17.8329349502314	188.993185230738	243.583765332478	335.361704920379	3.96311250858519	123.241567716701	135.011207614723	253.441299522316	92.1641653164013	86.308651239444	0.988563217399015	13.6150047302769	65	360.825454223634	115.917788295324	402.356687864812
aesculus	10.6667	49.15	419.000030517578	8.49630386353654	680.393413188668	17.3667190847434	169.015171014198	240.424363878746	337.207273907729	2.53026196798809	118.339821653441	130.182077164733	255.41096169608	97.4906252102974	89.4050939405287	0.956782544703543	13.6523551953357	69.5	238.698113452149	112.410382622626	317.508410920501
aesculus	10.6667	50.65	481.000061035156	7.95050195383495	606.543426556519	16.3188020960848	149.335820172733	229.989342819933	338.784651008086	3.51439587536489	116.289071135223	135.373780079874	264.381638243958	95.8437675573887	80.329910337925	0.958964603493425	13.7405020345899	75	299.146398437501	126.184678473792	240.091859163944
aesculus	10.6667	51.5833	368.000030517578	8.95173597941111	672.813368770957	17.2445396855417	154.948148583847	225.90816148613	338.44198584003	3.71620179429947	142.043639594689	122.35727538665	264.838547423646	89.3878206106333	70.9904438853264	0.997470599666672	13.7984739234334	79	300.746329833985	121.987394286769	224.584781010559
aesculus	10.6667	52.25	106.000007629395	9.15245782232421	625.421690027828	17.5493582203835	143.954159930201	227.32081939345	339.172487536506	3.02431955754209	104.2108435072	111.292008292633	263.759726388114	88.5175160588445	72.6533349313234	0.957109158549495	13.8414865842521	77	225.06075053711	115.758049051973	192.263755909779
aesculus	10.6667	53.6333	31.0000038146973	9.45144466513435	677.156987163899	17.5888559394609	164.043643659805	227.57506371097	337.527731490115	3.5135813135839	123.422325926833	120.503831527269	264.378318199745	78.4727847644261	62.9960259261884	0.917224268198493	13.9353691554645	76	247.12788623047	117.281959186454	255.373318421503
aesculus	10.6667	53.9333	33	9.36193464437292	661.438032618299	17.4628063860176	157.343561343786	228.499710009672	338.615863964489	3.64787679805548	122.890186721459	109.90687983313	259.399987357003	78.4727847644261	62.9960259261884	0.917224268198493	13.9566147130439	70	295.821739794923	116.607505715379	229.465988103236
aesculus	10.6667	54.1167	33	9.16993464437292	661.438032618299	17.2708063860176	157.343561343786	228.499710009672	338.615863964489	3.16856620825466	128.146169044077	136.032440158221	263.916347126384	89.1109316613939	66.2216278628299	0.965158172540231	13.9697670790289	85	244.461535791017	122.152311618579	248.046738493956
aesculus	10.6667	54.2167	33	8.91393464437292	661.438032618299	17.0148063860176	157.343561343786	228.499710009672	338.615863964489	4.21238598686472	149.759586494416	117.068178387007	266.234281435118	89.1109316613939	66.2216278628299	0.965158172540231	13.9769919345095	83.5	305.335278588868	129.352529032951	165.005960898684
aesculus	10.6833	48.1833	539.000061035156	8.94540648796275	817.958194340366	17.8019487753671	222.286985385559	242.739950692452	335.828747440392	3.47775605576067	127.537245033309	130.383666501323	251.000155773792	92.1641653164013	86.308651239444	0.988563217399015	13.5985413382382	67	331.914584228516	113.366526508662	376.885833866892
aesculus	10.6833	48.5667	460	9.15506090899663	714.163007226944	18.0249349502314	188.993185230738	243.583765332478	335.361704920379	3.7622942672562	130.413890670985	149.394118907713	258.359413063133	101.776436429275	93.15614745352	0.959517769661856	13.6196188444389	74	309.337935302735	117.69383444328	428.402938633516
aesculus	10.6833	48.7833	460	9.15506090899663	714.163007226944	18.0249349502314	188.993185230738	243.583765332478	335.361704920379	2.2828735110105	121.704670632258	119.376697382479	254.154341142256	101.776436429275	93.15614745352	0.959517769661856	13.6316792452712	74	205.857989746094	108.685534577512	294.107729155054
aesculus	10.6833	49.9667	360	9.5915462947617	582.971457868651	18.1824664461378	149.800423775057	233.611157535176	338.672275924965	3.66310894842464	112.095801200718	103.394781650641	255.735611800309	86.4223151070731	79.4801042914391	0.894153570941147	13.6996135876133	64	298.365228759767	110.447232207763	272.061043614418
aesculus	10.6833	49.9833	360	9.5915462947617	582.971457868651	18.1824664461378	149.800423775057	233.611157535176	338.672275924965	3.31540859884746	110.237697828561	120.424062817969	261.796480199793	86.4223151070731	79.4801042914391	0.894153570941147	13.7005920269982	75.5	288.614749145509	113.982280752659	282.337777118314
aesculus	10.6833	50.25	360	9.1435462947617	582.971457868651	17.7344664461378	149.800423775057	233.611157535176	338.672275924965	4.06499029876376	107.926806166768	128.511506696429	260.763022705749	87.5728469017224	75.1955915331841	0.936188645369859	13.7164124959805	70.5	345.402619873048	119.065019642158	318.0104984587
aesculus	10.6833	50.9833	261	8.96574984772902	546.704457631983	17.3201567913995	133.990556455217	228.308103456264	338.457003927067	4.03891663643975	113.373490164056	130.394956756207	263.563097775637	95.8437675573887	80.329910337925	0.958964603493425	13.7609154940412	71	346.926954296876	120.658145432416	296.752891976027
aesculus	10.6833	51.8667	106.000007629395	8.22445782232421	625.421690027828	16.6213582203835	143.954159930201	227.32081939345	339.172487536506	3.15638284630411	109.86100833118	126.995042289886	267.617789299933	89.3878206106333	70.9904438853264	0.997470599666672	13.8165890171932	85	251.856194726563	126.554527551464	161.905375143783
aesculus	10.6833	53.4	31.0000038146973	9.35544466513435	677.156987163899	17.4928559394609	164.043643659805	227.57506371097	337.527731490115	4.05068440129209	129.42372299917	121.940561008725	263.113153981638	83.1132478971739	70.6500894595415	0.848986635414179	13.9190727485467	71.5	328.169348205567	118.900360438356	282.84885956948
aesculus	10.6833	53.8833	33	9.48993464437292	661.438032618299	17.5908063860176	157.343561343786	228.499710009672	338.615863964489	3.73203812939992	146.334074525163	109.30157822357	263.303435105544	78.4727847644261	62.9960259261884	0.917224268198493	13.9530507929259	76.5	287.255439306641	119.323457286645	204.476651040397
aesculus	10.6833	53.95	33	9.09313464437292	661.438032618299	17.1940063860176	157.343561343786	228.499710009672	338.615863964489	3.23706140378179	141.701995763928	108.345463662495	260.345112056523	78.4727847644261	62.9960259261884	0.917224268198493	13.9578071311467	73	266.825925830079	117.208962973109	194.316147518501
aesculus	10.6833	54.15	33	9.10593464437292	661.438032618299	17.2068063860176	157.343561343786	228.499710009672	338.615863964489	3.07041972119679	118.469556397758	139.304870141433	265.38209600763	89.1109316613939	66.2216278628299	0.965158172540231	13.9721687393521	86	237.260482519532	122.526701344464	251.030477423565
aesculus	10.7	47.5667	857.000061035156	8.17101708491992	1068.10540928283	16.6427416261586	305.259960736654	239.961235456407	336.538472790785	2.84944198950466	176.407357439864	138.349366414835	255.223464798141	105.129292441577	91.9372506380081	0.999733003903431	13.5653458502283	70	250.46731213379	116.033223153297	358.71958921209
aesculus	10.7	48.2833	539.000061035156	9.07340648796275	817.958194340366	17.9299487753671	222.286985385559	242.739950692452	335.828747440392	3.89077983935013	148.200235291384	148.173845645096	258.122426965734	92.1641653164013	86.308651239444	0.988563217399015	13.6040059829706	69.5	332.187171411134	116.149437312215	455.424577877668
aesculus	10.7	49	419.000030517578	7.38910386353654	680.393413188668	16.2595190847434	169.015171014198	240.424363878746	337.207273907729	1.56524755644748	118.182299241424	117.08215389067	249.406650920491	101.776436429275	93.15614745352	0.959517769661856	13.643857978025	66	175.063760888672	112.008565218017	211.72391599746
aesculus	10.7	49.7833	317	9.19565074577274	593.650570490067	17.935242428374	146.644151346109	237.628686595695	337.614341584299	4.71669365663636	116.642798971385	135.986842058405	262.695124951038	86.4223151070731	79.4801042914391	0.894153570941147	13.688851823382	67	395.92975053711	120.795265320158	387.464836360171
aesculus	10.7	50.6	481.000061035156	8.62250195383495	606.543426556519	16.9908020960848	149.335820172733	229.989342819933	338.784651008086	3.91192128074564	120.514654546976	140.729477608618	265.892098730737	95.8437675573887	80.329910337925	0.958964603493425	13.7374666954393	75	357.053044921876	124.174733729652	305.152678183117
aesculus	10.7	51.1833	261	9.15774984772902	546.704457631983	17.5121567913995	133.990556455217	228.308103456264	338.457003927067	3.21321409362125	102.852721890435	103.346922218407	255.287765335251	95.07296727833	76.4576450109482	0.95564280021408	13.773317442201	66.5	293.252407861329	112.201626610441	210.527431331504
aesculus	10.7	51.5	368.000030517578	9.43173597941111	672.813368770957	17.7245396855417	154.948148583847	225.90816148613	338.44198584003	4.67074309162519	153.968024287373	130.005453360297	265.424756395948	95.07296727833	76.4576450109482	0.95564280021408	13.7931957621543	74	393.562998535157	122.080312771452	318.27675840447
aesculus	10.7	52.1	106.000007629395	9.18445782232421	625.421690027828	17.5813582203835	143.954159930201	227.32081939345	339.172487536506	3.40503252060442	131.507020338904	114.479781952712	262.471093565553	88.5175160588445	72.6533349313234	0.957109158549495	13.8316880619403	77	235.742546191407	117.701651118577	213.99061923415
aesculus	10.7	52.1333	106.000007629395	9.18445782232421	625.421690027828	17.5813582203835	143.954159930201	227.32081939345	339.172487536506	3.31122618046019	136.34670932591	104.403145572599	260.953560797723	88.5175160588445	72.6533349313234	0.957109158549495	13.8338571626452	69	284.882921533204	113.162280865289	216.497811734406
aesculus	10.7	52.2833	106.000007629395	9.24845782232421	625.421690027828	17.6453582203835	143.954159930201	227.32081939345	339.172487536506	4.15089062526831	142.598854609765	114.535498034951	260.330036540608	88.5175160588445	72.6533349313234	0.957109158549495	13.8436715914797	67.5	369.676971459962	117.108295238741	274.178195565552
aesculus	10.7	52.6833	68	9.24997308688602	659.429250276673	17.646158006257	150.34818025562	227.543377418476	338.684465981183	3.78642528948105	122.380047979765	117.305806099283	264.515933864719	73.1145519952516	61.6380470871925	0.87423781912739	13.8701990848804	76.5	273.462789160157	119.41866335297	235.842953192598
aesculus	10.7	53.6167	31.0000038146973	9.45144466513435	677.156987163899	17.5888559394609	164.043643659805	227.57506371097	337.527731490115	3.96248147348259	126.551384836435	117.219569724257	263.875662164374	78.4727847644261	62.9960259261884	0.917224268198493	13.9342031578507	75	312.882864501954	119.520551832787	247.356451456056
aesculus	10.7	53.9167	33	9.52193464437292	661.438032618299	17.6228063860176	157.343561343786	228.499710009672	338.615863964489	3.82921730447289	129.678540214896	122.453234413156	264.360121842269	78.4727847644261	62.9960259261884	0.917224268198493	13.9554304628693	77	287.36061381836	120.063504616956	257.170718552545
aesculus	10.7167	49.1667	419.000030517578	8.49630386353654	680.393413188668	17.3667190847434	169.015171014198	240.424363878746	337.207273907729	4.12905357250174	126.613151825964	153.500132020757	266.415225689228	97.4906252102974	89.4050939405287	0.956782544703543	13.6533046487547	77.5	326.400948632813	126.085842694692	379.613168174121
aesculus	10.7167	49.4833	317	9.06765074577274	593.650570490067	17.807242428374	146.644151346109	237.628686595695	337.614341584299	2.57746939200938	113.77059885161	128.489917105464	257.905089661315	97.4906252102974	89.4050939405287	0.956782544703543	13.671436162927	66	241.696237890626	107.930651892522	349.373839282996
aesculus	10.7167	49.55	317	9.00365074577274	593.650570490067	17.743242428374	146.644151346109	237.628686595695	337.614341584299	2.32649204745452	109.982404518872	122.426279316748	259.147942343911	86.4223151070731	79.4801042914391	0.894153570941147	13.6752882873877	74	205.120058056641	110.896153914128	273.930016332499
aesculus	10.7167	49.75	317	9.25965074577274	593.650570490067	17.999242428374	146.644151346109	237.628686595695	337.614341584299	2.93432685815164	109.32232721895	118.720036630037	256.608715686169	86.4223151070731	79.4801042914391	0.894153570941147	13.6869072333206	68	273.508761132813	109.992345115888	306.244172364064
aesculus	10.7167	50.05	360	8.9515462947617	582.971457868651	17.5424664461378	149.800423775057	233.611157535176	338.672275924965	3.8243184505924	96.962192542851	138.377795266077	267.620534708212	87.5728469017224	75.1955915331841	0.936188645369859	13.7045308247968	80	295.865546142579	123.594699852459	295.29096900546
aesculus	10.7167	50.4333	481.000061035156	9.00650195383495	606.543426556519	17.3748020960848	149.335820172733	229.989342819933	338.784651008086	3.56990105463387	83.8913807217032	115.824378243284	252.916474478585	87.5728469017224	75.1955915331841	0.936188645369859	13.7273969705485	70	318.74872631836	117.429661060368	234.864533537038
aesculus	10.7167	50.5667	481.000061035156	8.01450195383495	606.543426556519	16.3828020960848	149.335820172733	229.989342819933	338.784651008086	3.18443657843623	120.454268602654	142.269520375458	268.708634931963	95.8437675573887	80.329910337925	0.958964603493425	13.7354490205089	76.5	282.789123535157	124.452137269255	268.090566052718
aesculus	10.7167	51.0333	261	9.02974984772902	546.704457631983	17.3841567913995	133.990556455217	228.308103456264	338.457003927067	3.94236198113412	109.332211568952	131.070810312373	261.87286058363	95.07296727833	76.4576450109482	0.95564280021408	13.7640051322956	71	347.411076464845	119.680902914458	301.907707396158
aesculus	10.7167	51.6833	368.000030517578	7.35173597941111	672.813368770957	15.6445396855417	154.948148583847	225.90816148613	338.44198584003	3.736448597667	141.855556506198	138.317258438899	268.281182090005	89.3878206106333	70.9904438853264	0.997470599666672	13.8048379635924	79	289.569250366212	132.632096330754	199.749652356399
aesculus	10.7167	51.85	368.000030517578	8.85573597941111	672.813368770957	17.1485396855417	154.948148583847	225.90816148613	338.44198584003	2.85581543907755	110.792654687539	96.9039277606074	254.035266834301	89.3878206106333	70.9904438853264	0.997470599666672	13.815514706681	71	248.416614501954	113.618374053374	142.080434930678
aesculus	10.7167	51.9667	106.000007629395	8.92845782232421	625.421690027828	17.3253582203835	143.954159930201	227.32081939345	339.172487536506	3.30502764852337	130.781599078327	107.627452718	260.506685361757	89.3878206106333	70.9904438853264	0.997470599666672	13.823040124989	73	254.778482470704	116.800468757275	190.485868432222
aesculus	10.7167	52.1167	106.000007629395	8.86445782232421	625.421690027828	17.2613582203835	143.954159930201	227.32081939345	339.172487536506	3.67164040124916	145.426553636789	119.440153261091	262.765303727035	88.5175160588445	72.6533349313234	0.957109158549495	13.8327754306601	73	296.070561132813	119.381569881993	242.759981304252
aesculus	10.7167	52.1833	106.000007629395	8.92845782232421	625.421690027828	17.3253582203835	143.954159930201	227.32081939345	339.172487536506	3.57160238238326	131.188231050968	111.457537170584	261.256938557048	88.5175160588445	72.6533349313234	0.957109158549495	13.8371206719974	70	295.621795019532	116.966291709986	225.042334116731
aesculus	10.7333	48.5667	460	9.09106090899663	714.163007226944	17.9609349502314	188.993185230738	243.583765332478	335.361704920379	3.47507931082592	127.836490336806	131.228355718356	254.15770142943	101.776436429275	93.15614745352	0.959517769661856	13.6196188444389	67	318.445602294923	112.930312833875	383.323696344226
aesculus	10.7333	50.4333	481.000061035156	8.94250195383495	606.543426556519	17.3108020960848	149.335820172733	229.989342819933	338.784651008086	3.61569793499959	120.274086263031	127.168537533069	262.199676262153	87.5728469017224	75.1955915331841	0.936188645369859	13.7273969705485	73	300.685280517579	119.367444335778	275.686642924276
aesculus	10.7333	50.8333	481.000061035156	8.97450195383495	606.543426556519	17.3428020960848	149.335820172733	229.989342819933	338.784651008086	4.53775634765627	88.0106411185116	135.232437423687	269.208132565677	95.8437675573887	80.329910337925	0.958964603493425	13.7516895519468	80	359.901507568361	128.366406172206	267.315931359498
aesculus	10.7333	51.5667	368.000030517578	9.27173597941111	672.813368770957	17.5645396855417	154.948148583847	225.90816148613	338.44198584003	3.67676307627921	116.27981344983	103.176665045024	257.404755309388	89.3878206106333	70.9904438853264	0.997470599666672	13.7974204245719	71	349.354457519532	115.877850410151	196.903774130758
aesculus	10.7333	52.8333	68	9.24997308688602	659.429250276673	17.646158006257	150.34818025562	227.543377418476	338.684465981183	3.72058160252835	131.807433614507	109.224266524852	261.706884279356	73.1145519952516	61.6380470871925	0.87423781912739	13.8802830254821	73.5	293.935301782227	117.478598201735	218.961443182622
aesculus	10.7333	53.1	40.0000038146973	9.15613802345115	679.003134251883	17.5035185916818	162.892736568846	226.787591560163	338.574174012377	3.38559671215018	129.364058908075	107.050062480922	263.246840927627	83.1132478971739	70.6500894595415	0.848986635414179	13.8984000956493	78	241.694516113282	118.023160209909	178.749910815314
aesculus	10.7333	53.3833	31.0000038146973	9.35544466513435	677.156987163899	17.4928559394609	164.043643659805	227.57506371097	337.527731490115	3.60471778551041	125.917607277632	128.717840672059	264.581660008692	83.1132478971739	70.6500894595415	0.848986635414179	13.9179136688349	79	290.618338989259	119.877647514698	269.158608955764
aesculus	10.7333	53.95	33	9.42593464437292	661.438032618299	17.5268063860176	157.343561343786	228.499710009672	338.615863964489	3.60237503273096	118.244208037853	117.159389721968	261.932726849566	78.4727847644261	62.9960259261884	0.917224268198493	13.9578071311467	77	294.575726806641	119.379593612895	224.697142249328
aesculus	10.75	47.5	857.000061035156	7.78701708491992	1068.10540928283	16.2587416261586	305.259960736654	239.961235456407	336.538472790785	2.89703901796448	200.534894005395	152.010933525387	260.75944854401	123.333229893132	93.7796626219878	1.00000005323319	13.5618054582366	75.5	222.26621135254	121.189722932087	370.972934844399
aesculus	10.75	47.5667	857.000061035156	8.17101708491992	1068.10540928283	16.6427416261586	305.259960736654	239.961235456407	336.538472790785	4.96193313605342	229.749556394294	169.290326395248	264.37927539532	105.129292441577	91.9372506380081	0.999733003903431	13.5653458502283	73.5	432.690059204103	130.348872086381	489.668159098576
aesculus	10.75	47.7833	857.000061035156	7.97901708491992	1068.10540928283	16.4507416261586	305.259960736654	239.961235456407	336.538472790785	5.19456377275071	239.181061062962	171.67640841219	267.869048233871	105.129292441577	91.9372506380081	0.999733003903431	13.5769101166856	75	426.395374072267	133.712278114841	483.674890051877
aesculus	10.75	48.1833	539.000061035156	8.94540648796275	817.958194340366	17.8019487753671	222.286985385559	242.739950692452	335.828747440392	3.75358365223646	146.670198764652	145.838679856024	258.231042044503	92.1641653164013	86.308651239444	0.988563217399015	13.5985413382382	71	321.267237060548	116.897733850466	428.722825525991
aesculus	10.75	48.5833	460	8.96306090899663	714.163007226944	17.8329349502314	188.993185230738	243.583765332478	335.361704920379	3.23028317361352	129.059979237616	126.57496648606	251.723055829059	101.776436429275	93.15614745352	0.959517769661856	13.6205391975484	67	288.633280029298	112.263821352736	354.730103900001
aesculus	10.75	49.8333	317	9.38765074577274	593.650570490067	18.127242428374	146.644151346109	237.628686595695	337.614341584299	2.70503409598217	113.844766847789	121.796804919617	259.653766674	86.4223151070731	79.4801042914391	0.894153570941147	13.6917770497631	78	236.239163769532	112.632179136553	272.371507106797
aesculus	10.75	50.8333	481.000061035156	8.91050195383495	606.543426556519	17.2788020960848	149.335820172733	229.989342819933	338.784651008086	4.41162641521079	103.78655918967	146.890515078093	271.327061998975	95.8437675573887	80.329910337925	0.958964603493425	13.7516895519468	83	405.064923828126	129.385729075722	301.629031479993
aesculus	10.75	51.15	261	9.25374984772902	546.704457631983	17.6081567913995	133.990556455217	228.308103456264	338.457003927067	3.41648606359463	107.846201777458	121.744757008038	263.747301038805	95.07296727833	76.4576450109482	0.95564280021408	13.7712444618297	77	267.697619775391	117.945170561646	240.836630405539
aesculus	10.75	52.2833	106.000007629395	9.24845782232421	625.421690027828	17.6453582203835	143.954159930201	227.32081939345	339.172487536506	3.29087358237468	132.508165999781	92.8053883197242	258.355634416853	88.5175160588445	72.6533349313234	0.957109158549495	13.8436715914797	67.5	263.929528637696	111.904539498435	176.502824651651
aesculus	10.75	52.3667	68	9.05797308688602	659.429250276673	17.454158006257	150.34818025562	227.543377418476	338.684465981183	3.71764370009875	128.432386003435	126.724255570818	265.901851444454	88.5175160588445	72.6533349313234	0.957109158549495	13.8491595952765	81	289.833878906251	122.258181346408	240.337469768657
aesculus	10.75	53.3	40.0000038146973	9.48253802345115	679.003134251883	17.8299185916818	162.892736568846	226.787591560163	338.574174012377	3.83882173039365	132.582622185349	124.068759920635	263.736397879464	83.1132478971739	70.6500894595415	0.848986635414179	13.9121468560615	80	278.662107421876	119.616524283222	261.749558436346
aesculus	10.75	53.8	31.0000038146973	9.54744466513435	677.156987163899	17.6848559394609	164.043643659805	227.57506371097	337.527731490115	3.83454935396637	124.419554544147	120.702134383267	264.278931837816	78.4727847644261	62.9960259261884	0.917224268198493	13.9471338309858	78	297.640384704591	119.594250265038	250.72026127889
aesculus	10.75	54.1833	33	8.91393464437292	661.438032618299	17.0148063860176	157.343561343786	228.499710009672	338.615863964489	3.73067272332162	133.724537018687	129.000661153083	266.341982998691	89.1109316613939	66.2216278628299	0.965158172540231	13.9745746055886	82	278.330276513673	125.768436331007	221.689238569788
aesculus	10.7667	49.4167	317	9.06765074577274	593.650570490067	17.807242428374	146.644151346109	237.628686595695	337.614341584299	3.39227145700981	107.152394644916	134.532400984432	263.01841869983	97.4906252102974	89.4050939405287	0.956782544703543	13.6676010878265	75	258.414639404298	117.391293925294	324.676256759672
aesculus	10.7667	50.2	360	9.0795462947617	582.971457868651	17.6704664461378	149.800423775057	233.611157535176	338.672275924965	3.45234729138052	113.532993567176	124.448304366351	260.360826010232	87.5728469017224	75.1955915331841	0.936188645369859	13.7134320099986	74.5	323.894352416993	117.661412342658	274.798424473867
aesculus	10.7667	50.5167	481.000061035156	8.87850195383495	606.543426556519	17.2468020960848	149.335820172733	229.989342819933	338.784651008086	3.96292045576496	119.890756063629	124.8105879884	263.241599198226	95.8437675573887	80.329910337925	0.958964603493425	13.7324252544717	72	344.465269409181	121.333407839203	267.173639955782
aesculus	10.7667	50.65	481.000061035156	5.35850195383495	606.543426556519	13.7268020960848	149.335820172733	229.989342819933	338.784651008086	3.34209238978797	174.733409149572	172.600421181827	280.286135830722	95.8437675573887	80.329910337925	0.958964603493425	13.7405020345899	73	300.059395019532	140.804069870133	278.993452558431
aesculus	10.7667	51.3	261	8.93374984772902	546.704457631983	17.2881567913995	133.990556455217	228.308103456264	338.457003927067	3.66353033219224	103.196312993765	121.6636544026	260.28865973504	95.07296727833	76.4576450109482	0.95564280021408	13.780607841954	71	305.197523681642	118.643695594758	253.164562289683
aesculus	10.7667	51.5167	368.000030517578	9.39973597941111	672.813368770957	17.6925396855417	154.948148583847	225.90816148613	338.44198584003	4.24910773308725	140.812572294846	121.901802789225	262.586180466872	89.3878206106333	70.9904438853264	0.997470599666672	13.7942522553802	72	365.378583984376	118.874255862037	288.206965055469
aesculus	10.7667	51.85	368.000030517578	9.14373597941111	672.813368770957	17.4365396855417	154.948148583847	225.90816148613	338.44198584003	3.52405792303402	131.411379168741	122.635728276353	263.609606732379	89.3878206106333	70.9904438853264	0.997470599666672	13.815514706681	79	289.073969116212	119.617353878923	234.227437239402
aesculus	10.7667	51.95	106.000007629395	9.03085782232421	625.421690027828	17.4277582203835	143.954159930201	227.32081939345	339.172487536506	3.32248280820744	131.838428593241	105.858240327381	261.343810029082	89.3878206106333	70.9904438853264	0.997470599666672	13.8219606249224	77	266.65130419922	118.193680338445	166.618864002603
aesculus	10.7667	52.9167	40.0000038146973	9.12413802345115	679.003134251883	17.4715185916818	162.892736568846	226.787591560163	338.574174012377	3.57285880381828	129.024969774298	124.079134519994	264.463303115342	73.1145519952516	61.6380470871925	0.87423781912739	13.8859224165367	84.5	265.191426049806	122.691565680156	214.306454042944
aesculus	10.7833	47.7333	857.000061035156	8.55501708491992	1068.10540928283	17.0267416261586	305.259960736654	239.961235456407	336.538472790785	5.07094359922307	232.295507427305	150.387278979701	259.224947164347	105.129292441577	91.9372506380081	0.999733003903431	13.5742314301811	71	429.556625219728	127.246495680436	443.218833753968
aesculus	10.7833	48	539.000061035156	8.36940648796275	817.958194340366	17.2259487753671	222.286985385559	242.739950692452	335.828747440392	2.77663297937416	150.378924766555	135.7879502442	257.232470334231	105.129292441577	91.9372506380081	0.999733003903431	13.5885840074888	70	250.273918164063	114.036018658431	356.201089181624
aesculus	10.7833	48.7167	460	9.21906090899663	714.163007226944	18.0889349502314	188.993185230738	243.583765332478	335.361704920379	3.1320295933315	128.655925801024	121.491026356456	249.791954459725	101.776436429275	93.15614745352	0.959517769661856	13.6279590146455	66	268.327285156251	109.489695834605	352.752352833388
aesculus	10.7833	49.2833	419.000030517578	8.36830386353654	680.393413188668	17.2387190847434	169.015171014198	240.424363878746	337.207273907729	2.75305767191795	121.692972697318	131.046766699735	257.07806295877	97.4906252102974	89.4050939405287	0.956782544703543	13.6599530610349	71	217.905952587891	115.332582161663	306.523777593986
aesculus	10.7833	50.7833	481.000061035156	8.27050195383495	606.543426556519	16.6388020960848	149.335820172733	229.989342819933	338.784651008086	3.36898905928059	124.980219304562	130.60159467847	264.284237704434	95.8437675573887	80.329910337925	0.958964603493425	13.7486284626619	71	301.620756591798	121.166417209504	263.386980781598
aesculus	10.7833	51.5833	368.000030517578	9.07973597941111	672.813368770957	17.3725396855417	154.948148583847	225.90816148613	338.44198584003	4.16320572737811	161.089414045215	133.785895687068	267.958165430761	89.3878206106333	70.9904438853264	0.997470599666672	13.7984739234334	82	376.827264404298	125.234924651427	270.564537574714
aesculus	10.7833	51.6333	368.000030517578	7.28773597941111	672.813368770957	15.5805396855417	154.948148583847	225.90816148613	338.44198584003	2.67670177551943	114.286592271179	142.7536533692	267.958955366533	89.3878206106333	70.9904438853264	0.997470599666672	13.801652149574	85	220.355078369141	129.689417042006	174.178649441911
aesculus	10.7833	52.0667	106.000007629395	9.28045782232421	625.421690027828	17.6773582203835	143.954159930201	227.32081939345	339.172487536506	3.81514861081304	146.27272227779	104.121028979701	259.979993044675	88.5175160588445	72.6533349313234	0.957109158549495	13.8295224645406	68	322.931958837892	115.062322515518	228.687664404086
aesculus	10.7833	52.9833	40.0000038146973	9.15613802345115	679.003134251883	17.5035185916818	162.892736568846	226.787591560163	338.574174012377	3.51507424450552	145.696613715962	111.324211706985	261.511711372124	73.1145519952516	61.6380470871925	0.87423781912739	13.8904427565754	74	258.874355615235	116.855982463581	223.611452506913
aesculus	10.7833	53.7	31.0000038146973	9.41944466513435	677.156987163899	17.5568559394609	164.043643659805	227.57506371097	337.527731490115	3.26220486483733	128.347369764	98.7856084815069	260.180011958866	78.4727847644261	62.9960259261884	0.917224268198493	13.94006428497	72	235.95599975586	113.953303055558	181.380282976339
aesculus	10.8	47.6167	857.000061035156	8.17101708491992	1068.10540928283	16.6427416261586	305.259960736654	239.961235456407	336.538472790785	4.02676219737296	220.514735598117	156.385076503358	261.397263830835	105.129292441577	91.9372506380081	0.999733003903431	13.5680061877085	73.5	341.667350122071	124.678990437777	430.138171198762
aesculus	10.8	47.8333	857.000061035156	8.04301708491992	1068.10540928283	16.5147416261586	305.259960736654	239.961235456407	336.538472790785	3.38925915768804	184.388739395887	143.663680619149	258.521557483044	105.129292441577	91.9372506380081	0.999733003903431	13.579594356246	72	278.329870043946	121.113491257592	365.99233021935
aesculus	10.8	49.3333	419.000030517578	8.62430386353654	680.393413188668	17.4947190847434	169.015171014198	240.424363878746	337.207273907729	3.11784579541554	114.845998291392	127.380775812729	255.886294605968	97.4906252102974	89.4050939405287	0.956782544703543	13.6628144010327	69	271.308582958985	114.946434089046	315.206942395273
aesculus	10.8	49.5	317	9.13165074577274	593.650570490067	17.871242428374	146.644151346109	237.628686595695	337.614341584299	3.36861122295675	106.662688529119	117.997684787724	256.10694533128	97.4906252102974	89.4050939405287	0.956782544703543	13.6723995751125	67.5	288.465747900391	113.141707387884	296.56849159899
aesculus	10.8	50.3667	481.000061035156	9.16650195383495	606.543426556519	17.5348020960848	149.335820172733	229.989342819933	338.784651008086	3.36544655466606	117.283129759133	114.163091327076	258.351076566256	87.5728469017224	75.1955915331841	0.936188645369859	13.7233952928802	68	279.785856933595	113.922850326857	258.846422939951
aesculus	10.8	50.6833	481.000061035156	6.86250195383495	606.543426556519	15.2308020960848	149.335820172733	229.989342819933	338.784651008086	2.90304590380325	120.943590499461	147.207183048433	266.740804986639	95.8437675573887	80.329910337925	0.958964603493425	13.7425274438812	73	271.198810546876	128.578019445662	240.058232399963
aesculus	10.8	51.4	368.000030517578	9.17573597941111	672.813368770957	17.4685396855417	154.948148583847	225.90816148613	338.44198584003	3.59866331263953	113.958524863236	122.031652024191	264.845034504985	95.07296727833	76.4576450109482	0.95564280021408	13.7868869243528	82.5	271.906582885743	121.63493208391	209.915842133919
aesculus	10.8	51.4667	368.000030517578	9.55973597941111	672.813368770957	17.8525396855417	154.948148583847	225.90816148613	338.44198584003	3.99150083437073	137.61689504981	123.368424272487	260.663783314464	95.07296727833	76.4576450109482	0.95564280021408	13.7910915990706	69	291.294288330079	114.725732452688	319.826633619328
aesculus	10.8	51.7667	368.000030517578	7.47973597941111	672.813368770957	15.7725396855417	154.948148583847	225.90816148613	338.44198584003	3.69160826966005	135.552285913378	157.574339355667	273.69543498951	89.3878206106333	70.9904438853264	0.997470599666672	13.8101688736591	86.5	317.68158569336	135.244124782273	248.925201209984
aesculus	10.8	52.4333	68	9.31397308688602	659.429250276673	17.710158006257	150.34818025562	227.543377418476	338.684465981183	4.42670498207849	111.974952723831	130.409280245218	264.967888465294	88.5175160588445	72.6533349313234	0.957109158549495	13.8535582443419	80	365.202333984376	124.536207075787	273.071498171515
aesculus	10.8	53.9833	33	9.54753464437292	661.438032618299	17.6484063860176	157.343561343786	228.499710009672	338.615863964489	3.82435371898611	118.847891286481	113.095981665904	265.772043249109	78.4727847644261	62.9960259261884	0.917224268198493	13.9601879288951	79.5	255.324256591798	121.165383525706	201.727371018827
aesculus	10.8167	49.7	317	9.38765074577274	593.650570490067	18.127242428374	146.644151346109	237.628686595695	337.614341584299	4.37012145003436	115.752241931856	137.560891426282	262.446031004518	86.4223151070731	79.4801042914391	0.894153570941147	13.683992830401	68	372.471452709962	117.906704202431	399.739585397856
aesculus	10.8167	50.2333	360	9.2715462947617	582.971457868651	17.8624664461378	149.800423775057	233.611157535176	338.672275924965	3.57586483999401	115.640829522163	142.618066620879	258.984030755012	87.5728469017224	75.1955915331841	0.936188645369859	13.7154162633807	70	321.765763671876	114.929919872504	390.934765899013
aesculus	10.8167	50.2667	360	9.2395462947617	582.971457868651	17.8304664461378	149.800423775057	233.611157535176	338.672275924965	3.82194067651101	109.22190412879	127.191516171907	262.152543958727	87.5728469017224	75.1955915331841	0.936188645369859	13.7174094824905	75	312.123350830079	119.148267132418	293.137956242295
aesculus	10.8167	50.3	360	9.5275462947617	582.971457868651	18.1184664461378	149.800423775057	233.611157535176	338.672275924965	3.74262624350749	95.698319580406	116.448049641331	251.862102298946	87.5728469017224	75.1955915331841	0.936188645369859	13.7193997401056	62	337.887657836915	110.466524599878	330.562683589361
aesculus	10.8167	50.6167	481.000061035156	6.79850195383495	606.543426556519	15.1668020960848	149.335820172733	229.989342819933	338.784651008086	4.07537687934626	142.441653262824	166.697711417633	274.713277460455	95.8437675573887	80.329910337925	0.958964603493425	13.7384797236025	74.5	337.459645141602	136.778951489105	320.791475667334
aesculus	10.8167	50.75	481.000061035156	8.65450195383495	606.543426556519	17.0228020960848	149.335820172733	229.989342819933	338.784651008086	4.28881133027131	113.849069781601	147.909401963777	269.111659542545	95.8437675573887	80.329910337925	0.958964603493425	13.7465936974373	76.5	340.608338623048	127.054887607719	329.439109803464
aesculus	10.8167	50.8667	261	8.83774984772902	546.704457631983	17.1921567913995	133.990556455217	228.308103456264	338.457003927067	4.17583319266185	86.8408702658489	135.411719990079	266.362276433588	95.8437675573887	80.329910337925	0.958964603493425	13.7537383091135	86	359.890085205079	129.886633337115	219.912483184073
aesculus	10.8167	52.25	106.000007629395	9.05645782232421	625.421690027828	17.4533582203835	143.954159930201	227.32081939345	339.172487536506	3.62257299697375	119.335600363556	113.760434393442	264.306213378906	88.5175160588445	72.6533349313234	0.957109158549495	13.8414865842521	79	262.073739257813	120.939191850347	189.635715832932
aesculus	10.8167	53.5833	31.0000038146973	9.45144466513435	677.156987163899	17.5888559394609	164.043643659805	227.57506371097	337.527731490115	3.21690819910073	122.947443384677	103.048646055912	259.360664870713	78.4727847644261	62.9960259261884	0.917224268198493	13.9318601295996	76.5	245.583190795899	115.712964173603	174.44343202844
aesculus	10.8167	54.1	33	9.48993464437292	661.438032618299	17.5908063860176	157.343561343786	228.499710009672	338.615863964489	3.91666243453814	131.099769966677	114.873959541616	264.545599130484	89.1109316613939	66.2216278628299	0.965158172540231	13.9685642222691	73.5	277.446391650391	118.959689610441	241.97556060013
aesculus	10.8333	47.9333	539.000061035156	8.11340648796275	817.958194340366	16.9699487753671	222.286985385559	242.739950692452	335.828747440392	2.95339001116074	144.856054194272	139.495367826618	256.501519339425	105.129292441577	91.9372506380081	0.999733003903431	13.5849795806289	73	258.972902148438	118.31323848938	338.234710570389
aesculus	10.8333	48.1667	539.000061035156	8.88140648796275	817.958194340366	17.7379487753671	222.286985385559	242.739950692452	335.828747440392	4.0525585527022	159.007672663778	148.12477220696	257.858026525476	92.1641653164013	86.308651239444	0.988563217399015	13.5976364294505	70.5	333.828889575196	118.823867625928	440.477905169884
aesculus	10.8333	48.2667	539.000061035156	9.13740648796275	817.958194340366	17.9939487753671	222.286985385559	242.739950692452	335.828747440392	3.38410129609163	124.883317680797	126.654356637286	251.628517402397	92.1641653164013	86.308651239444	0.988563217399015	13.6030972583144	67	294.415108056641	111.547706827167	371.775846769885
aesculus	10.8333	48.35	539.000061035156	9.26540648796275	817.958194340366	18.1219487753671	222.286985385559	242.739950692452	335.828747440392	3.61052300072976	137.811416467652	131.508007224257	255.508670848805	92.1641653164013	86.308651239444	0.988563217399015	13.6076637278004	70	287.063716845704	113.483678402168	388.035886626925
aesculus	10.8333	50.0333	360	9.3355462947617	582.971457868651	17.9264664461378	149.800423775057	233.611157535176	338.672275924965	4.15571100859592	112.926389147528	126.704874831476	258.409672915281	87.5728469017224	75.1955915331841	0.936188645369859	13.703543541291	67	345.551299438478	116.605213437435	341.873250131282
aesculus	10.8333	51.05	261	9.41374984772902	546.704457631983	17.7681567913995	133.990556455217	228.308103456264	338.457003927067	3.47251686689777	108.259250198491	122.09356886892	263.25680399465	95.07296727833	76.4576450109482	0.95564280021408	13.7650386767095	74.5	273.912426269532	116.004847845693	266.115187089207
aesculus	10.8333	51.0667	261	9.15774984772902	546.704457631983	17.5121567913995	133.990556455217	228.308103456264	338.457003927067	3.76804613291984	99.393009217456	112.148265590023	261.510703705169	95.07296727833	76.4576450109482	0.95564280021408	13.766073026822	71	295.190722265626	117.836340613929	224.788459773343
aesculus	10.8333	51.1167	261	9.70174984772902	546.704457631983	18.0561567913995	133.990556455217	228.308103456264	338.457003927067	4.20591706301513	104.463272292167	125.941456584503	264.052679292448	95.07296727833	76.4576450109482	0.95564280021408	13.7691747120304	72.5	349.79192788086	117.647043502446	310.921650370821
aesculus	10.8333	51.3667	368.000030517578	9.23973597941111	672.813368770957	17.5325396855417	154.948148583847	225.90816148613	338.44198584003	3.96078433529364	134.328348309733	125.46622173255	264.761575216775	95.07296727833	76.4576450109482	0.95564280021408	13.7847926978479	76	293.904975585938	120.104180314619	270.681130201584
aesculus	10.8333	51.45	368.000030517578	9.59173597941111	672.813368770957	17.8845396855417	154.948148583847	225.90816148613	338.44198584003	4.42189171960854	135.356218621135	119.602578156797	263.780172494742	95.07296727833	76.4576450109482	0.95564280021408	13.7900376080413	71	374.611342529298	118.150655650747	294.677518758454
aesculus	10.8333	52.95	40.0000038146973	9.15613802345115	679.003134251883	17.5035185916818	162.892736568846	226.787591560163	338.574174012377	3.70676236290567	140.240882735699	108.441593088624	261.707747071654	73.1145519952516	61.6380470871925	0.87423781912739	13.8881806995722	73	298.571056176759	117.574729887281	215.588189716622
aesculus	10.8333	54.25	33	9.20193464437292	661.438032618299	17.3028063860176	157.343561343786	228.499710009672	338.615863964489	3.23890198746568	128.406964283437	98.1725957245879	259.36930335747	89.1109316613939	66.2216278628299	0.965158172540231	13.9794062640892	70	240.370910668946	114.997131620748	169.41545277355
aesculus	10.85	48.3667	460	8.77106090899663	714.163007226944	17.6409349502314	188.993185230738	243.583765332478	335.361704920379	2.59418902923251	124.400538688526	137.658188911783	257.484847016387	92.1641653164013	86.308651239444	0.988563217399015	13.6085811493865	72.5	245.178111938477	112.471272243533	361.419593375437
aesculus	10.85	49.5	317	9.19565074577274	593.650570490067	17.935242428374	146.644151346109	237.628686595695	337.614341584299	4.42937183234249	111.78515108861	149.578521698209	266.729321657956	97.4906252102974	89.4050939405287	0.956782544703543	13.6723995751125	78.5	326.783521093751	124.59498893521	380.335683145527
aesculus	10.85	49.9333	360	9.5275462947617	582.971457868651	18.1184664461378	149.800423775057	233.611157535176	338.672275924965	4.17960425877835	111.804314702749	134.990821918244	263.858836918087	86.4223151070731	79.4801042914391	0.894153570941147	13.6976471248881	68	380.540762207032	116.001242602797	385.985506309735
aesculus	10.85	50.4667	481.000061035156	8.39850195383495	606.543426556519	16.7668020960848	149.335820172733	229.989342819933	338.784651008086	3.57344582090275	121.730119228363	137.789832016941	267.013497740358	87.5728469017224	75.1955915331841	0.936188645369859	13.7294083968308	78.5	278.969552368165	125.37942114541	260.218482633988
aesculus	10.85	50.5167	481.000061035156	7.50250195383495	606.543426556519	15.8708020960848	149.335820172733	229.989342819933	338.784651008086	3.57820081237125	122.229943139479	140.23955684651	266.11535007351	95.8437675573887	80.329910337925	0.958964603493425	13.7324252544717	77	303.878248779298	130.465362484053	225.162008631228
aesculus	10.85	51.2333	261	8.90174984772902	546.704457631983	17.2561567913995	133.990556455217	228.308103456264	338.457003927067	3.55328879528677	89.6028094291687	127.580739214489	265.289047911927	95.07296727833	76.4576450109482	0.95564280021408	13.7764361122657	91	290.507630175782	128.099748723664	161.347646672013
aesculus	10.85	51.7	368.000030517578	7.73573597941111	672.813368770957	16.0285396855417	154.948148583847	225.90816148613	338.44198584003	4.1975462284298	142.892578778788	158.606324023199	272.935564984332	89.3878206106333	70.9904438853264	0.997470599666672	13.8059037215082	85	336.716044921876	135.875719565849	278.721695507681
aesculus	10.85	51.7667	368.000030517578	8.02373597941111	672.813368770957	16.3165396855417	154.948148583847	225.90816148613	338.44198584003	4.57272187017087	155.513201879803	153.401911884412	272.196967659416	89.3878206106333	70.9904438853264	0.997470599666672	13.8101688736591	77	395.038040283204	132.265622475929	321.788103795124
aesculus	10.85	51.9	106.000007629395	8.73645782232421	625.421690027828	17.1333582203835	143.954159930201	227.32081939345	339.172487536506	2.93887087268203	102.975591335446	113.251566887973	263.30898477743	89.3878206106333	70.9904438853264	0.997470599666672	13.818733784201	83	228.82745913086	120.917394206441	140.77666344507
aesculus	10.85	52.1	106.000007629395	9.24845782232421	625.421690027828	17.6453582203835	143.954159930201	227.32081939345	339.172487536506	4.09148245836197	150.036449786741	111.235715112434	262.270080566406	88.5175160588445	72.6533349313234	0.957109158549495	13.8316880619403	69.5	333.965994628907	117.678730213794	250.962079981319
aesculus	10.85	52.1833	106.000007629395	8.60845782232421	625.421690027828	17.0053582203835	143.954159930201	227.32081939345	339.172487536506	2.70376121598131	117.346936533228	115.489779106888	263.23280954885	88.5175160588445	72.6533349313234	0.957109158549495	13.8371206719974	78	213.813878906251	117.775893538715	175.19176119725
aesculus	10.85	52.25	106.000007629395	9.18445782232421	625.421690027828	17.5813582203835	143.954159930201	227.32081939345	339.172487536506	3.22269703382557	137.068078920245	110.620836481227	261.701384659652	88.5175160588445	72.6533349313234	0.957109158549495	13.8414865842521	67	254.566592578126	111.631867377236	255.453169553228
aesculus	10.85	52.4333	68	9.31397308688602	659.429250276673	17.710158006257	150.34818025562	227.543377418476	338.684465981183	3.33900685257128	128.776570063084	95.2434004884005	257.943074488378	88.5175160588445	72.6533349313234	0.957109158549495	13.8535582443419	71	248.309570825196	113.336615446816	172.805413751421
aesculus	10.85	52.6667	68	9.21797308688602	659.429250276673	17.614158006257	150.34818025562	227.543377418476	338.684465981183	4.44887776388653	145.413219217211	120.177267564611	262.62775513366	73.1145519952516	61.6380470871925	0.87423781912739	13.8690877434185	78	350.09367919922	124.274788728564	242.523461203075
aesculus	10.85	52.8167	68	9.24997308688602	659.429250276673	17.646158006257	150.34818025562	227.543377418476	338.684465981183	4.23489770024899	118.045169660356	138.390755876068	265.44891005296	73.1145519952516	61.6380470871925	0.87423781912739	13.8791633580456	79	342.714758544923	123.424167828638	312.54228297167
aesculus	10.85	53.15	40.0000038146973	9.22013802345115	679.003134251883	17.5675185916818	162.892736568846	226.787591560163	338.574174012377	3.68270640641099	147.924002796412	110.261608096764	260.565512688605	83.1132478971739	70.6500894595415	0.848986635414179	13.9018237552665	71	311.916908251954	115.860100203208	239.899281893673
aesculus	10.85	53.9833	33	9.42593464437292	661.438032618299	17.5268063860176	157.343561343786	228.499710009672	338.615863964489	3.66155431780136	119.301373941824	127.154132596281	264.497855217902	78.4727847644261	62.9960259261884	0.917224268198493	13.9601879288951	76.5	256.651679101563	119.48949298809	272.319281946938
aesculus	10.85	54.1167	33	9.39393464437292	661.438032618299	17.4948063860176	157.343561343786	228.499710009672	338.615863964489	4.07706877843838	119.496958923526	137.65505335521	267.982608669407	89.1109316613939	66.2216278628299	0.965158172540231	13.9697670790289	78	292.213007226563	122.862030424313	308.175335026822
aesculus	10.8667	49.2833	419.000030517578	8.75230386353654	680.393413188668	17.6227190847434	169.015171014198	240.424363878746	337.207273907729	3.65374055873328	125.928625687957	133.677338058354	260.049836378831	97.4906252102974	89.4050939405287	0.956782544703543	13.6599530610349	72	288.024422265626	118.790843345784	337.417574433106
aesculus	10.8667	50.5833	481.000061035156	6.47850195383495	606.543426556519	14.8468020960848	149.335820172733	229.989342819933	338.784651008086	3.45595232014082	124.136086171493	158.432109343203	272.408411046961	95.8437675573887	80.329910337925	0.958964603493425	13.7364544432841	73	267.282442138673	134.469772578999	269.018599758416
aesculus	10.8667	50.7	481.000061035156	8.01450195383495	606.543426556519	16.3828020960848	149.335820172733	229.989342819933	338.784651008086	3.4871379206731	117.677906319499	136.969846230159	266.638243287474	95.8437675573887	80.329910337925	0.958964603493425	13.7435443588949	75.5	279.738385620118	125.833575789895	249.2581012723
aesculus	10.8667	52.75	68	9.21797308688602	659.429250276673	17.614158006257	150.34818025562	227.543377418476	338.684465981183	4.24644997317138	112.670947073493	135.01996597731	267.153637980367	73.1145519952516	61.6380470871925	0.87423781912739	13.8746737834865	84	327.292145434571	126.198589723772	266.790577714974
aesculus	10.8833	48.05	539.000061035156	8.68940648796275	817.958194340366	17.5459487753671	222.286985385559	242.739950692452	335.828747440392	3.18527229111223	125.056569950422	127.072114748677	252.15324821053	92.1641653164013	86.308651239444	0.988563217399015	13.5912925638691	67	257.011407763673	113.273649529967	347.084580357319
aesculus	10.8833	48.1	539.000061035156	8.62540648796275	817.958194340366	17.4819487753671	222.286985385559	242.739950692452	335.828747440392	3.88099666707806	139.291343406774	146.15107165115	264.504938565768	92.1641653164013	86.308651239444	0.988563217399015	13.5940067892346	77.5	261.125756054688	123.026147860025	374.607895622338
aesculus	10.8833	48.4333	460	8.83506090899663	714.163007226944	17.7049349502314	188.993185230738	243.583765332478	335.361704920379	3.04065074476307	129.049595657736	135.463469296907	256.740882454338	92.1641653164013	86.308651239444	0.988563217399015	13.6122463044559	72	235.312755859376	114.509987955785	359.362268029953
aesculus	10.8833	49.15	419.000030517578	8.24030386353654	680.393413188668	17.1107190847434	169.015171014198	240.424363878746	337.207273907729	0.872966547100383	129.857880117372	120.765026614011	255.082906534384	97.4906252102974	89.4050939405287	0.956782544703543	13.6523551953357	71	164.170842407227	104.600080659224	255.29842565517
aesculus	10.8833	49.5	317	9.25965074577274	593.650570490067	17.999242428374	146.644151346109	237.628686595695	337.614341584299	3.34011171660373	120.329581297934	122.90938558837	257.981510204273	97.4906252102974	89.4050939405287	0.956782544703543	13.6723995751125	67	297.832647753907	111.790150960806	332.456226451383
aesculus	10.8833	50.7333	481.000061035156	8.59050195383495	606.543426556519	16.9588020960848	149.335820172733	229.989342819933	338.784651008086	4.49537783042156	147.299994740635	147.38067752849	271.322098952073	95.8437675573887	80.329910337925	0.958964603493425	13.7455744364237	73	391.485389648439	126.801591828992	352.222607787798
aesculus	10.8833	51.55	368.000030517578	8.63173597941111	672.813368770957	16.9245396855417	154.948148583847	225.90816148613	338.44198584003	3.2788016773266	139.887876998633	111.405359972782	260.708335121909	89.3878206106333	70.9904438853264	0.997470599666672	13.796361418489	74	251.492633789063	118.967141788365	184.251044801867
aesculus	10.8833	52.5	68	9.28197308688602	659.429250276673	17.678158006257	150.34818025562	227.543377418476	338.684465981183	4.07359231788721	137.038852594793	111.12098160231	259.488379006857	88.5175160588445	72.6533349313234	0.957109158549495	13.8579779555545	73	353.29367919922	118.977350828036	231.069725849339
aesculus	10.8833	54.1333	33	9.39393464437292	661.438032618299	17.4948063860176	157.343561343786	228.499710009672	338.615863964489	3.27515150320873	121.707366895396	121.848652765059	264.923746716845	89.1109316613939	66.2216278628299	0.965158172540231	13.9709637781652	72.5	239.940574829102	115.22984629476	270.20344280493
aesculus	10.8833	54.2833	33	9.52193464437292	661.438032618299	17.6228063860176	157.343561343786	228.499710009672	338.615863964489	3.96475224072804	115.460147368256	125.875577749796	265.947356087821	89.1109316613939	66.2216278628299	0.965158172540231	13.9818248385176	79.5	312.593633276368	122.096104400316	254.230511149825
aesculus	10.9	47.8167	857.000061035156	8.81101708491992	1068.10540928283	17.2827416261586	305.259960736654	239.961235456407	336.538472790785	3.99813882855428	185.289977379143	141.201803329772	256.859424632984	105.129292441577	91.9372506380081	0.999733003903431	13.5787025716216	67.5	330.870179638673	117.577051158958	426.45550159833
aesculus	10.9	47.85	857.000061035156	8.87501708491992	1068.10540928283	17.3467416261586	305.259960736654	239.961235456407	336.538472790785	4.90483110941795	214.857807353139	160.366046309015	263.48673088996	105.129292441577	91.9372506380081	0.999733003903431	13.5804921330805	72	386.633778759767	124.730618977069	497.609569977755
aesculus	10.9	48.3667	460	8.77106090899663	714.163007226944	17.6409349502314	188.993185230738	243.583765332478	335.361704920379	3.57566888360665	102.103730129078	133.699997774217	249.84142261547	92.1641653164013	86.308651239444	0.988563217399015	13.6085811493865	66	318.002803222657	115.436129633751	372.941345787619
aesculus	10.9	49.2333	419.000030517578	8.77150386353654	680.393413188668	17.6419190847434	169.015171014198	240.424363878746	337.207273907729	3.86879717709051	110.875325851142	138.225068426943	253.193162855211	97.4906252102974	89.4050939405287	0.956782544703543	13.6570979694134	67	373.25761357422	117.62302973394	380.524264626104
aesculus	10.9	49.7667	317	9.13165074577274	593.650570490067	17.871242428374	146.644151346109	237.628686595695	337.614341584299	3.3667902290093	111.538592658006	126.011318267959	258.979038112766	86.4223151070731	79.4801042914391	0.894153570941147	13.6878820879552	73.5	259.16924206543	116.173186112995	300.322607990197
aesculus	10.9	49.9	360	9.3995462947617	582.971457868651	17.9904664461378	149.800423775057	233.611157535176	338.672275924965	2.86848403427629	104.096355821937	110.236519574176	261.440416440859	86.4223151070731	79.4801042914391	0.894153570941147	13.6956894751085	74	223.186450195313	111.808850802487	233.559972678313
aesculus	10.9	50.3167	360	9.0155462947617	582.971457868651	17.6064664461378	149.800423775057	233.611157535176	338.672275924965	3.93870213368177	115.087068526074	136.83828125	265.197879581661	87.5728469017224	75.1955915331841	0.936188645369859	13.7203989900295	76.5	331.813706176759	122.03542733888	315.760763118504
aesculus	10.9	50.8167	481.000061035156	8.78250195383495	606.543426556519	17.1508020960848	149.335820172733	229.989342819933	338.784651008086	3.50604824996783	120.258767524734	132.934608421093	264.204805478945	95.8437675573887	80.329910337925	0.958964603493425	13.7506724852808	80.5	314.066139892579	123.341249320843	248.590439487715
aesculus	10.9	50.8833	261	8.99774984772902	546.704457631983	17.3521567913995	133.990556455217	228.308103456264	338.457003927067	4.27964194738369	107.63083120808	130.839514238655	263.264833974314	95.8437675573887	80.329910337925	0.958964603493425	13.7547577337924	71.5	337.236167407228	122.206275635096	296.245762280282
aesculus	10.9	51.4833	368.000030517578	9.46373597941111	672.813368770957	17.7565396855417	154.948148583847	225.90816148613	338.44198584003	4.55949508901745	151.920935221016	126.876853155525	263.92607158619	95.07296727833	76.4576450109482	0.95564280021408	13.7921401058447	72.5	381.319679809572	120.464243683178	314.065614839143
aesculus	10.9	52.6833	68	9.12197308688602	659.429250276673	17.518158006257	150.34818025562	227.543377418476	338.684465981183	4.09063116039237	110.928285505623	125.67665347095	265.210661165007	73.1145519952516	61.6380470871925	0.87423781912739	13.8701990848804	83	296.439502685548	125.394765986581	224.944449588725
aesculus	10.9	52.9	40.0000038146973	9.28413802345115	679.003134251883	17.6315185916818	162.892736568846	226.787591560163	338.574174012377	3.61907384610021	128.05606643483	117.25825473138	263.241005949922	73.1145519952516	61.6380470871925	0.87423781912739	13.8847913016195	79.5	255.922702868653	119.471139402001	222.095882514986
aesculus	10.9	54.3	33	9.45793464437292	661.438032618299	17.5588063860176	157.343561343786	228.499710009672	338.615863964489	3.68043712493563	137.979111947119	108.528834738757	260.174646230844	89.1109316613939	66.2216278628299	0.965158172540231	13.9830393595236	74	268.345954248048	117.923289621911	209.444460880107
aesculus	10.9167	47.3	1628	5.90503739499068	1723.14631430693	13.6720694888406	437.549887958109	231.222297494457	338.610783031625	1.06256767470813	346.9137878865	153.413770604396	255.058374425867	123.333229893132	93.7796626219878	1.00000005323319	13.5512473559272	71	124.6619765625	119.552297672953	311.732818206472
aesculus	10.9167	47.4	857.000061035156	7.21101708491992	1068.10540928283	15.6827416261586	305.259960736654	239.961235456407	336.538472790785	2.59876708823405	162.033518429846	148.090455331705	251.662493862949	123.333229893132	93.7796626219878	1.00000005323319	13.5565156234124	71	283.101745751954	121.189099138402	332.340996555661
aesculus	10.9167	48.8333	460	8.77106090899663	714.163007226944	17.6409349502314	188.993185230738	243.583765332478	335.361704920379	3.78486654629552	129.131140623242	147.887665407509	262.996177421821	101.776436429275	93.15614745352	0.959517769661856	13.634479209412	75	281.863627685548	120.856818113972	394.807315004655
aesculus	10.9167	49.9333	360	9.4635462947617	582.971457868651	18.0544664461378	149.800423775057	233.611157535176	338.672275924965	2.93989343395864	98.5740770176053	122.288004680505	263.260685008961	86.4223151070731	79.4801042914391	0.894153570941147	13.6976471248881	78	290.491761718751	113.828257343451	266.317156864304
aesculus	10.9167	50.4333	481.000061035156	8.59050195383495	606.543426556519	16.9588020960848	149.335820172733	229.989342819933	338.784651008086	3.75895463142816	117.630347164813	133.807325752951	263.666205940666	87.5728469017224	75.1955915331841	0.936188645369859	13.7273969705485	73	319.032654418946	122.576866306547	283.493014591603
aesculus	10.9167	50.6833	481.000061035156	8.11050195383495	606.543426556519	16.4788020960848	149.335820172733	229.989342819933	338.784651008086	3.94323762931407	126.681006365456	137.300325473138	265.204173999828	95.8437675573887	80.329910337925	0.958964603493425	13.7425274438812	77	319.105821777345	128.675637436618	249.391968105671
aesculus	10.9167	53.3167	40.0000038146973	9.44413802345115	679.003134251883	17.7915185916818	162.892736568846	226.787591560163	338.574174012377	3.92573394869293	122.143465876579	109.965170367827	265.714679424579	83.1132478971739	70.6500894595415	0.848986635414179	13.913301029327	74	231.379724975587	117.520340852544	230.827308837312
aesculus	10.9167	53.6667	31.0000038146973	9.38744466513435	677.156987163899	17.5248559394609	164.043643659805	227.57506371097	337.527731490115	3.47903446541254	121.374296251684	112.764872335419	263.012938111693	78.4727847644261	62.9960259261884	0.917224268198493	13.937718221592	84	281.968808715821	121.437306640852	171.070064612586
aesculus	10.9167	54.25	33	9.42593464437292	661.438032618299	17.5268063860176	157.343561343786	228.499710009672	338.615863964489	4.03093338234034	138.353665823117	121.821218807234	266.895473522144	89.1109316613939	66.2216278628299	0.965158172540231	13.9794062640892	76	330.218875097657	121.262152396463	256.742055970967
aesculus	10.9333	47.1333	1628	5.58503739499068	1723.14631430693	13.3520694888406	437.549887958109	231.222297494457	338.610783031625	1.22302636396809	387.281796379015	158.441014734687	263.562874008011	123.333229893132	93.7796626219878	1.00000005323319	13.542512651489	85.5	104.556059521485	129.503133723408	244.608787477214
aesculus	10.9333	48.2	539.000061035156	9.00940648796275	817.958194340366	17.8659487753671	222.286985385559	242.739950692452	335.828747440392	2.91445600290825	135.195374139585	140.23732956858	257.299754970676	92.1641653164013	86.308651239444	0.988563217399015	13.5994523353769	71.5	262.789507275391	111.656078410211	402.221202267457
aesculus	10.9333	48.9	419.000030517578	7.66430386353654	680.393413188668	16.5347190847434	169.015171014198	240.424363878746	337.207273907729	2.32738066728196	117.537648536265	131.083416895604	256.60755786267	101.776436429275	93.15614745352	0.959517769661856	13.6382237504972	73	219.427609765626	118.314774669414	251.796905386949
aesculus	10.9333	50.9167	261	9.18974984772902	546.704457631983	17.5441567913995	133.990556455217	228.308103456264	338.457003927067	3.3492810471755	110.924621894956	117.178338134666	263.880832211002	95.8437675573887	80.329910337925	0.958964603493425	13.7568112453132	78.5	238.526359594727	118.662668471092	209.310647728364
aesculus	10.9333	52.1833	106.000007629395	8.99245782232421	625.421690027828	17.3893582203835	143.954159930201	227.32081939345	339.172487536506	3.31676126561429	129.072863478214	112.881456695793	263.411764040098	88.5175160588445	72.6533349313234	0.957109158549495	13.8371206719974	78.5	244.31861826172	119.176443981558	186.798110574574
aesculus	10.9333	52.3667	68	8.99397308688602	659.429250276673	17.390158006257	150.34818025562	227.543377418476	338.684465981183	3.43372363603196	132.984723925591	104.235188778236	260.057191282838	88.5175160588445	72.6533349313234	0.957109158549495	13.8491595952765	70	298.411834326173	115.501704417399	200.373421186359
aesculus	10.95	47.95	539.000061035156	7.85740648796275	817.958194340366	16.7139487753671	222.286985385559	242.739950692452	335.828747440392	3.08478953790353	130.910329159349	151.342254973036	258.832753108098	105.129292441577	91.9372506380081	0.999733003903431	13.5858810981203	71	243.111914355469	119.909697466249	383.532016124127
aesculus	10.95	49.3667	317	8.68365074577274	593.650570490067	17.423242428374	146.644151346109	237.628686595695	337.614341584299	3.01822555320658	109.678015582263	120.475127314815	258.821975708008	97.4906252102974	89.4050939405287	0.956782544703543	13.664729269626	71	248.657629736329	115.640955623074	262.383269754158
aesculus	10.95	49.55	317	9.13165074577274	593.650570490067	17.871242428374	146.644151346109	237.628686595695	337.614341584299	2.22908787399127	101.803227670956	129.418646405678	257.854006337595	86.4223151070731	79.4801042914391	0.894153570941147	13.6752882873877	79	219.967770410157	111.969370553065	280.872935331753
aesculus	10.95	49.6333	317	9.19565074577274	593.650570490067	17.935242428374	146.644151346109	237.628686595695	337.614341584299	3.43411899253093	105.660527073313	123.815337222095	258.772655864338	86.4223151070731	79.4801042914391	0.894153570941147	13.6801150717559	73.5	277.212906591798	116.203499333033	293.11704255409
aesculus	10.95	49.7833	317	9.06765074577274	593.650570490067	17.807242428374	146.644151346109	237.628686595695	337.614341584299	2.80262255000861	155.875005898997	116.41341416107	258.976481511043	86.4223151070731	79.4801042914391	0.894153570941147	13.688851823382	68	141.896699560547	110.14255063795	296.802323305813
aesculus	10.95	50.0667	360	9.3995462947617	582.971457868651	17.9904664461378	149.800423775057	233.611157535176	338.672275924965	3.79296879024298	115.81665302068	128.756243704212	260.523538945795	87.5728469017224	75.1955915331841	0.936188645369859	13.7055188499583	66	298.498334960938	113.451132548693	361.901484957561
aesculus	10.95	50.75	481.000061035156	8.46250195383495	606.543426556519	16.8308020960848	149.335820172733	229.989342819933	338.784651008086	4.12997303855814	111.563465725165	132.354084344475	263.681532472045	95.8437675573887	80.329910337925	0.958964603493425	13.7465936974373	73	336.1808704834	125.63827132673	267.587768813505
aesculus	10.95	50.8333	481.000061035156	9.55050195383495	606.543426556519	17.9188020960848	149.335820172733	229.989342819933	338.784651008086	3.40546616371912	111.177209205925	119.338156033781	263.038229806083	95.8437675573887	80.329910337925	0.958964603493425	13.7516895519468	73	282.44834741211	114.048081658444	275.65486445065
aesculus	10.95	51.1167	261	9.73374984772902	546.704457631983	18.0881567913995	133.990556455217	228.308103456264	338.457003927067	5.1640561400026	88.2860724972561	134.578993516611	267.292972941975	95.07296727833	76.4576450109482	0.95564280021408	13.7691747120304	81	430.593188745118	127.592459540702	299.226958263947
aesculus	10.95	51.1833	261	9.54174984772902	546.704457631983	17.8961567913995	133.990556455217	228.308103456264	338.457003927067	3.99848956070787	107.178955432028	112.360911251653	260.469302502307	95.07296727833	76.4576450109482	0.95564280021408	13.773317442201	66.5	333.875279272462	114.46051255913	275.830037956662
aesculus	10.95	51.2333	261	9.63774984772902	546.704457631983	17.9921567913995	133.990556455217	228.308103456264	338.457003927067	4.34905696900758	108.763239622116	126.656155308812	264.11896942474	95.07296727833	76.4576450109482	0.95564280021408	13.7764361122657	74	332.644129248048	119.654158845141	302.669953799201
aesculus	10.95	51.5333	368.000030517578	9.30373597941111	672.813368770957	17.5965396855417	154.948148583847	225.90816148613	338.44198584003	3.89214488002234	141.805085740983	120.860239557896	264.838935265174	89.3878206106333	70.9904438853264	0.997470599666672	13.7953032528897	78	294.491463623048	120.261201761394	244.774670329101
aesculus	10.95	51.6167	368.000030517578	7.67173597941111	672.813368770957	15.9645396855417	154.948148583847	225.90816148613	338.44198584003	3.93582149832592	156.477176947985	141.547281396266	267.319578736693	89.3878206106333	70.9904438853264	0.997470599666672	13.8005961386838	78	300.960811889649	131.162474929048	241.710951380687
aesculus	10.95	51.9167	106.000007629395	8.86445782232421	625.421690027828	17.2613582203835	143.954159930201	227.32081939345	339.172487536506	3.79638284630411	111.114502117038	130.054401772996	266.852644867949	89.3878206106333	70.9904438853264	0.997470599666672	13.8198106839118	86	274.673025195313	126.751853676031	207.698437260714
aesculus	10.9667	48.4167	460	8.77106090899663	714.163007226944	17.6409349502314	188.993185230738	243.583765332478	335.361704920379	3.21924604009274	127.005753232166	131.824448101089	255.040562220982	92.1641653164013	86.308651239444	0.988563217399015	13.6113317997727	69	252.354884521485	114.563713200686	355.698939088635
aesculus	10.9667	49.0333	419.000030517578	8.49630386353654	680.393413188668	17.3667190847434	169.015171014198	240.424363878746	337.207273907729	2.19748504947204	124.792971529067	117.068058321886	250.881781944862	97.4906252102974	89.4050939405287	0.956782544703543	13.6457395893356	68	184.409091113282	109.591542794271	268.745842426682
aesculus	10.9667	49.45	317	9.13165074577274	593.650570490067	17.871242428374	146.644151346109	237.628686595695	337.614341584299	2.64612231659944	109.616990275681	113.408242362383	260.019325507866	97.4906252102974	89.4050939405287	0.956782544703543	13.6695172209532	75	187.11572163086	112.382223409189	236.020036348305
aesculus	10.9667	50.2667	360	9.1435462947617	582.971457868651	17.7344664461378	149.800423775057	233.611157535176	338.672275924965	3.7183947861221	116.009488310665	127.566122875967	262.920643230061	87.5728469017224	75.1955915331841	0.936188645369859	13.7174094824905	72	309.163625854493	117.625640268831	308.133797735333
aesculus	10.9667	50.9833	261	8.67774984772903	546.704457631983	17.0321567913995	133.990556455217	228.308103456264	338.457003927067	2.85445959311687	121.913847300224	117.559010051002	258.483828366458	95.8437675573887	80.329910337925	0.958964603493425	13.7609154940412	66	233.72779741211	112.77970229587	252.292162282154
aesculus	10.9667	51.5833	368.000030517578	8.63173597941111	672.813368770957	16.9245396855417	154.948148583847	225.90816148613	338.44198584003	4.25280807864013	135.065129969269	146.286963840558	269.871649270529	89.3878206106333	70.9904438853264	0.997470599666672	13.7984739234334	79	369.23667163086	127.425145786018	309.911140933249
aesculus	10.9667	51.8667	106.000007629395	8.76845782232421	625.421690027828	17.1653582203835	143.954159930201	227.32081939345	339.172487536506	2.89522618046019	112.9435424041	124.474166921042	263.297208513532	89.3878206106333	70.9904438853264	0.997470599666672	13.8165890171932	78	245.056547314454	117.916215948306	222.453453598949
aesculus	10.9667	52.1333	106.000007629395	8.99245782232421	625.421690027828	17.3893582203835	143.954159930201	227.32081939345	339.172487536506	3.15619386670461	140.114221917465	99.5647430173993	259.707580901764	88.5175160588445	72.6533349313234	0.957109158549495	13.8338571626452	71.5	244.36299128418	114.678947358708	170.066247118901
aesculus	10.9667	52.25	106.000007629395	9.18445782232421	625.421690027828	17.5813582203835	143.954159930201	227.32081939345	339.172487536506	4.01268746941537	106.623988613486	123.956943331553	266.335131634723	88.5175160588445	72.6533349313234	0.957109158549495	13.8414865842521	83	342.515299560548	124.5378516835	216.529854308815
aesculus	10.9667	52.35	106.000007629395	9.24845782232421	625.421690027828	17.6453582203835	143.954159930201	227.32081939345	339.172487536506	3.73890482969182	141.677971079946	109.13499475351	260.178549965659	88.5175160588445	72.6533349313234	0.957109158549495	13.8480588829123	68	327.896592626954	114.835627089272	247.559834282221
aesculus	10.9667	53.25	40.0000038146973	9.47613802345115	679.003134251883	17.8235185916818	162.892736568846	226.787591560163	338.574174012377	3.44751995004509	128.622723840177	113.338087416056	264.063250866565	83.1132478971739	70.6500894595415	0.848986635414179	13.9086970966145	77	275.566704052735	115.811976773329	231.086811286505
aesculus	10.9667	53.5833	31.0000038146973	9.35544466513435	677.156987163899	17.4928559394609	164.043643659805	227.57506371097	337.527731490115	3.97980883520778	121.853198760655	124.628847473418	266.659421564459	78.4727847644261	62.9960259261884	0.917224268198493	13.9318601295996	81.5	278.393292663575	123.484114794621	236.663097061693
aesculus	10.9833	48.2333	539.000061035156	9.10540648796275	817.958194340366	17.9619487753671	222.286985385559	242.739950692452	335.828747440392	3.06838557638653	101.594626063481	120.052280855718	245.912026625413	92.1641653164013	86.308651239444	0.988563217399015	13.6012707853523	65	275.743910522462	108.992911932803	344.701849289255
aesculus	10.9833	48.35	539.000061035156	9.20140648796275	817.958194340366	18.0579487753671	222.286985385559	242.739950692452	335.828747440392	3.779491509272	145.223696835339	136.880480451262	254.449431031615	92.1641653164013	86.308651239444	0.988563217399015	13.6076637278004	68	327.75316459961	113.908048049462	420.335538427064
aesculus	10.9833	48.9333	419.000030517578	8.56030386353654	680.393413188668	17.4307190847434	169.015171014198	240.424363878746	337.207273907729	2.3800320908096	120.276288224384	125.891974397131	257.07806295877	101.776436429275	93.15614745352	0.959517769661856	13.6400972466321	72	221.931191894532	112.236985168325	289.332827739939
aesculus	10.9833	49.1167	419.000030517578	8.68830386353654	680.393413188668	17.5587190847434	169.015171014198	240.424363878746	337.207273907729	3.43974247027389	125.850312658586	134.283642510557	259.036034133408	97.4906252102974	89.4050939405287	0.956782544703543	13.6504640315777	71.5	298.91262475586	117.655024313516	338.651819333567
aesculus	10.9833	52.4333	68	9.28197308688602	659.429250276673	17.678158006257	150.34818025562	227.543377418476	338.684465981183	3.98015436850749	117.591253845021	126.063418549044	265.319874857808	88.5175160588445	72.6533349313234	0.957109158549495	13.8535582443419	76.5	309.864571215821	120.252863867497	273.782633982229
aesculus	10.9833	53.9	33	9.45793464437292	661.438032618299	17.5588063860176	157.343561343786	228.499710009672	338.615863964489	3.3942236588363	121.17130131973	127.979126252798	263.693505255731	78.4727847644261	62.9960259261884	0.917224268198493	13.9542401109757	76	272.360400610352	117.38293839351	280.790014696737
aesculus	11	48.9	423	8.81572511877655	637.839609497599	17.8207823783677	161.113332890503	239.552689736739	337.514634135072	4.16209759910502	119.912424249575	143.380527224512	261.06331039261	97.8650465011597	90.6023588975271	0.948879416236166	13.6382237504972	70	336.806499389649	119.659542682166	399.010453912588
aesculus	11	49.5833	418	9.45733255752545	635.921596710178	18.2764654615343	162.695716115369	235.633471394277	337.596844927677	3.36338647917027	125.911617487203	107.827664898759	255.663133474497	103.61027661348	93.0460153970963	0.929873099665477	13.6772157097611	65.5	275.522916357423	108.453767700259	296.772303646416
aesculus	11	49.8167	418	9.64933255752545	635.921596710178	18.4684654615343	162.695716115369	235.633471394277	337.596844927677	2.9120596674322	116.351584170945	120.675129540598	258.923260028546	103.61027661348	93.0460153970963	0.929873099665477	13.6908051515994	71	270.149884716798	107.19234531959	331.68872428512
aesculus	11	49.85	418	9.45733255752545	635.921596710178	18.2764654615343	162.695716115369	235.633471394277	337.596844927677	2.30721116339717	115.045392500237	129.972533354955	253.65438742166	103.61027661348	93.0460153970963	0.929873099665477	13.6927555292286	65	222.28559663086	101.807302232786	392.474912713729
aesculus	11	49.8667	458.000061035156	9.43200445991929	609.219649431302	18.1023368574975	155.66293738457	233.169015105497	337.914507032031	4.01247663976651	115.224517524242	124.495273993946	260.304559560922	103.61027661348	93.0460153970963	0.929873099665477	13.6937347383573	68	355.594588867189	114.463027093538	341.209411828271
aesculus	11	49.9667	458.000061035156	9.49600445991929	609.219649431302	18.1663368574975	155.66293738457	233.169015105497	337.914507032031	3.52159865642173	115.184893786907	115.911684949888	259.388537228762	103.61027661348	93.0460153970963	0.929873099665477	13.6996135876133	74	288.285404785157	113.984211374505	272.99291732206
aesculus	11	50.0333	458.000061035156	9.24000445991929	609.219649431302	17.9103368574975	155.66293738457	233.169015105497	337.914507032031	3.82138965192525	116.556628774852	126.222290649166	260.844560141092	86.494322850154	73.8027062058449	0.945938451276957	13.703543541291	70	325.273977416993	115.722160082071	326.92151180322
aesculus	11	50.1	458.000061035156	9.49600445991929	609.219649431302	18.1663368574975	155.66293738457	233.169015105497	337.914507032031	3.73531711264812	108.736283287406	126.906114608771	263.557892264901	86.494322850154	73.8027062058449	0.945938451276957	13.7074912018688	77	284.203239819337	117.004119227577	304.3909895285
aesculus	11	50.5833	408.000030517578	6.75257292724227	569.891671676011	15.23931935442	140.594664065646	229.526698720589	338.252709663545	2.87279320484206	118.612456571311	148.917549603175	270.0810546875	97.2109055885902	81.9885044574738	0.937353132716127	13.7364544432841	73	245.213091064454	128.259635060564	247.844104535276
aesculus	11	50.9833	198.000015258789	8.87670893672064	511.863179574305	17.4222880182462	121.914869401856	230.189493540526	338.377560862762	2.57357397353625	94.3520623892546	114.932397327788	259.647851797251	97.2109055885902	81.9885044574738	0.937353132716127	13.7609154940412	81	216.250975244141	116.718568511484	169.267226143118
aesculus	11	52.0333	101	9.39586445966382	579.121735869092	17.9209253905432	133.178807288182	228.10291778332	338.444313493663	4.05038048618864	97.408865285106	118.066250222578	264.248998704847	87.1867359264477	70.8150691860601	0.928778123982754	13.8273538728236	84	306.981203247071	123.332475326669	201.523735293489
aesculus	11	52.2333	101	9.17186445966382	579.121735869092	17.6969253905432	133.178807288182	228.10291778332	338.444313493663	3.22475074690936	97.7119921771809	98.8652630876068	256.239658062275	87.1867359264477	70.8150691860601	0.928778123982754	13.8403921367495	65	223.516247607423	110.403537080049	210.170683734236
aesculus	11.0167	47.8	777	6.90268874027744	1016.15586148458	15.5039003157618	298.937822073983	239.99758132252	336.893922467299	2.04940457535631	182.904900367372	146.745132942867	257.551214616377	98.7052776057546	88.9812735795975	0.996768931222279	13.5778060340159	73	200.851481933594	120.337362810913	310.215727729529
aesculus	11.0167	48.75	443.000030517578	9.06873972001695	694.68528323205	18.1056621378132	198.516017874225	242.487053599374	336.900493965686	3.55729355361438	107.040396595839	124.755558067511	250.358684414036	97.8650465011597	90.6023588975271	0.948879416236166	13.6298178017927	63.5	312.584985351563	110.850791626493	376.443629703636
aesculus	11.0167	49.3333	423	9.19972511877655	637.839609497599	18.2047823783677	161.113332890503	239.552689736739	337.514634135072	2.81788295791125	121.619530659169	121.710703315781	255.976113287957	100.734673866859	92.2145345533216	0.900480608295783	13.6628144010327	69	238.627775219727	108.362814971982	332.013837387458
aesculus	11.0167	49.6	418	9.45733255752545	635.921596710178	18.2764654615343	162.695716115369	235.633471394277	337.596844927677	2.58530846282626	115.826723834965	115.278730619785	258.053099579863	103.61027661348	93.0460153970963	0.929873099665477	13.6781833834595	73.5	237.26511940918	107.68490837769	281.966530645511
aesculus	11.0167	49.9167	458.000061035156	9.30400445991929	609.219649431302	17.9743368574975	155.66293738457	233.169015105497	337.914507032031	3.39098191427715	114.990671150386	114.236852106227	255.808343908289	103.61027661348	93.0460153970963	0.929873099665477	13.6966708747929	65	300.366791235352	110.022993128072	304.220048313247
aesculus	11.0167	51.05	198.000015258789	9.38870893672065	511.863179574305	17.9342880182462	121.914869401856	230.189493540526	338.377560862762	3.7103165862702	96.002145907376	117.983128449964	259.693878173828	87.0632356179727	71.3136317491531	0.887732226602044	13.7650386767095	67.5	307.842181762696	113.785007625968	291.57069459006
aesculus	11.0167	51.2833	198.000015258789	8.46070893672064	511.863179574305	17.0062880182462	121.914869401856	230.189493540526	338.377560862762	3.51058018973217	97.5925180334598	120.162971293753	261.119503146999	87.0632356179727	71.3136317491531	0.887732226602044	13.7795621169977	74	295.416851904298	121.847357146448	209.370252642201
aesculus	11.0167	51.4	219.000015258789	9.14800348112501	580.667379911236	17.6461836094693	131.079746240792	226.46151998973	338.348196284509	4.42223271699006	134.410305667669	132.423147257835	264.972193455958	87.0632356179727	71.3136317491531	0.887732226602044	13.7868869243528	76	372.829589599611	122.846498638512	302.369462072216
aesculus	11.0167	51.9	101	9.29986445966382	579.121735869092	17.8249253905432	133.178807288182	228.10291778332	338.444313493663	3.46302232652604	119.051686222199	109.420533265924	261.925011268029	87.5228236850939	71.1016505015524	0.977880500364332	13.818733784201	77	279.800973950196	116.777646022809	202.082367508909
aesculus	11.0167	52.0667	101	9.52386445966382	579.121735869092	18.0489253905432	133.178807288182	228.10291778332	338.444313493663	4.77136721137751	100.627843246795	129.24712458982	267.111403748229	87.1867359264477	70.8150691860601	0.928778123982754	13.8295224645406	76	373.676122241212	122.954942779877	305.511481533289
aesculus	11.0167	52.3167	101	9.42786445966382	579.121735869092	17.9529253905432	133.178807288182	228.10291778332	338.444313493663	3.49647635430978	120.411547455937	103.856393388151	260.000326303335	87.1867359264477	70.8150691860601	0.928778123982754	13.8458667357755	74.5	209.043888476563	114.906958212035	199.749082177397
aesculus	11.0167	54	5	9.19417071111117	695.603709797724	17.6256005595483	150.546223665174	231.103936050071	337.230971101699	3.25200738592464	126.61270292243	116.467684151786	264.144682412619	86.0488535391318	64.0890497001442	0.909883889119904	13.9613834612503	82	243.997299194337	119.357379188202	203.135043478584
aesculus	11.0333	47.8833	527	8.02774146398713	792.724724480831	17.0548761089295	216.203428124794	243.072325014904	336.759058304908	3.2278765689389	126.813683120534	141.241230031543	257.864047375354	98.7052776057546	88.9812735795975	0.996768931222279	13.5822841703587	72	279.22537788086	119.557304139333	349.266924827888
aesculus	11.0333	49.15	423	9.26372511877655	637.839609497599	18.2687823783677	161.113332890503	239.552689736739	337.514634135072	3.96143222334309	95.8287433460355	131.19039154711	250.172916454273	100.734673866859	92.2145345533216	0.900480608295783	13.6523551953357	64	383.53619169922	112.660306728522	397.118137891286
aesculus	11.0333	49.55	418	9.32933255752545	635.921596710178	18.1484654615343	162.695716115369	235.633471394277	337.596844927677	2.63924403518847	115.444000399206	119.084768073362	260.621847047911	103.61027661348	93.0460153970963	0.929873099665477	13.6752882873877	81.5	204.371061303712	112.792307858675	246.051191782
aesculus	11.0333	50.1667	458.000061035156	9.43200445991929	609.219649431302	18.1023368574975	155.66293738457	233.169015105497	337.914507032031	4.73726291611223	112.161836207379	131.983517039962	258.6799190647	86.494322850154	73.8027062058449	0.945938451276957	13.7114507419479	66.5	436.296225048829	118.380168262495	381.523735439737
aesculus	11.0333	50.3	458.000061035156	9.04800445991929	609.219649431302	17.7183368574975	155.66293738457	233.169015105497	337.914507032031	3.5414141813509	135.131832392886	118.790222006003	256.461350996416	86.494322850154	73.8027062058449	0.945938451276957	13.7193997401056	67.5	307.825305004884	113.91815025101	300.053329669432
aesculus	11.0333	50.9833	198.000015258789	9.13270893672065	511.863179574305	17.6782880182462	121.914869401856	230.189493540526	338.377560862762	4.48895890013309	84.9531809072942	144.140135709198	268.165534386268	97.2109055885902	81.9885044574738	0.937353132716127	13.7609154940412	87	376.878660595704	129.783503127383	278.479492864081
aesculus	11.0333	51.6833	219.000015258789	6.97200348112501	580.667379911236	15.4701836094693	131.079746240792	226.46151998973	338.348196284509	2.67487188787777	126.840609416366	143.873615276506	267.303845751417	87.5228236850939	71.1016505015524	0.977880500364332	13.8048379635924	76	230.743026611329	126.490088020802	220.625653240604
aesculus	11.0333	51.8167	219.000015258789	9.40400348112501	580.667379911236	17.9021836094693	131.079746240792	226.46151998973	338.348196284509	3.56452355018031	118.013089450076	107.932682577839	260.241535983243	87.5228236850939	71.1016505015524	0.977880500364332	13.8133750914924	69.5	291.887939453126	112.814488504175	241.871723118687
aesculus	11.0333	52.1333	101	9.36386445966382	579.121735869092	17.8889253905432	133.178807288182	228.10291778332	338.444313493663	3.62220078393289	112.228414751124	112.065612789988	263.046300280225	87.1867359264477	70.8150691860601	0.928778123982754	13.8338571626452	80	249.280329858399	118.855586304849	199.447863436494
aesculus	11.0333	52.4833	41	9.40807721673705	613.70953247342	17.8682713547889	144.662020753293	230.01580641546	338.411597418522	4.13691978665868	123.851009884849	123.595791727081	264.359403337751	87.1867359264477	70.8150691860601	0.928778123982754	13.856870008805	75.5	334.572878759767	120.112964305723	280.603130111307
aesculus	11.0333	52.5667	41	9.35687721673705	613.70953247342	17.8170713547889	144.662020753293	230.01580641546	338.411597418522	4.28582002516529	114.038065597415	128.166154164123	265.78325175191	90.8277682613682	75.2964152662378	0.834496344954945	13.8624122197283	80.5	338.111488842774	123.843221726438	267.589654897973
aesculus	11.0333	52.6833	41	9.45287721673705	613.70953247342	17.9130713547889	144.662020753293	230.01580641546	338.411597418522	3.90356178743134	114.749137654901	130.882492114367	265.279302911444	90.8277682613682	75.2964152662378	0.834496344954945	13.8701990848804	76	297.395493408204	118.652829060546	310.84753035073
aesculus	11.0333	53.7667	43	9.28732503101957	647.797014409288	17.4773314186388	151.473196727547	228.997626200878	337.329541665419	3.96585129475019	123.373163005337	128.437580732346	264.427072965182	86.0488535391318	64.0890497001442	0.909883889119904	13.9447756091299	81.5	316.873639208985	123.956301035085	248.52880364295
aesculus	11.05	47.6667	777	7.67068874027744	1016.15586148458	16.2719003157618	298.937822073983	239.99758132252	336.893922467299	3.81243524049195	182.037821508944	149.636222909035	259.746512947502	98.7052776057546	88.9812735795975	0.996768931222279	13.5706720073962	73	309.516940234376	126.096970290503	369.371688571253
aesculus	11.05	49.6	418	9.39333255752545	635.921596710178	18.2124654615343	162.695716115369	235.633471394277	337.596844927677	4.6852579471798	117.638535886072	151.107951706858	268.677744351901	103.61027661348	93.0460153970963	0.929873099665477	13.6781833834595	77.5	387.218832592774	122.927991413098	415.829634421103
aesculus	11.05	49.9167	458.000061035156	9.04800445991929	609.219649431302	17.7183368574975	155.66293738457	233.169015105497	337.914507032031	3.86249280670504	117.653362440877	120.471207837302	256.884818108527	103.61027661348	93.0460153970963	0.929873099665477	13.6966708747929	66	294.901065722657	115.06950762226	311.381167572998
aesculus	11.05	50.4667	408.000030517578	6.01657292724227	569.891671676011	14.50331935442	140.594664065646	229.526698720589	338.252709663545	2.55715942919388	135.524728421122	145.392420825702	266.993071336013	86.494322850154	73.8027062058449	0.945938451276957	13.7294083968308	77	218.199205810547	133.141042099343	168.77233495926
aesculus	11.05	51.4333	219.000015258789	9.40400348112501	580.667379911236	17.9021836094693	131.079746240792	226.46151998973	338.348196284509	3.27592803619722	115.573217397556	116.870009793447	262.134153512808	87.0632356179727	71.3136317491531	0.887732226602044	13.7889844503812	76	268.537918090821	114.262686994861	244.400179249039
aesculus	11.05	51.5333	219.000015258789	7.67600348112501	580.667379911236	16.1741836094693	131.079746240792	226.46151998973	338.348196284509	3.5385224180117	136.298251200467	138.193232028388	265.407163179838	87.5228236850939	71.1016505015524	0.977880500364332	13.7953032528897	77	271.175352294923	127.583324482727	233.734822996537
aesculus	11.05	53.1	25	9.47709587652411	637.840611393694	17.7393847268998	151.448612090269	228.081600582145	338.515001562653	3.59084277075466	126.704080112278	109.909525017806	262.224990174011	75.8108347075326	62.5039574723495	0.804378441024971	13.8984000956493	70	302.722558837892	114.427502097446	247.652554091874
aesculus	11.05	54.1833	3	9.19417071111117	695.603709797724	17.6256005595483	150.546223665174	231.103936050071	337.230971101699	4.94427332616117	132.245082832407	152.339551027676	270.259568350656	NA	NA	0.931174056463219	13.9745746055886	85	388.81280822754	NA	NA
aesculus	11.05	54.5167	4	9.31702915296872	601.341999433322	17.4625596245082	142.623130045379	231.708457564445	336.884725019175	3.56858810579072	114.465079920832	109.184423585674	262.092106578114	82.3409539391013	57.5474350130236	0.891247632091487	13.9988969000153	64	274.244430981446	113.862773698824	259.9833232272
aesculus	11.0667	47.3	1653.00012207031	10.1696034209766	1439.84005763692	18.2884589897554	366.904311514832	234.15215874018	339.211375309044	4.32661217000775	274.80766004324	138.152736187424	262.073167738024	118.199458721706	92.7359760330945	1.00000002395531	13.5512473559272	71	345.378301708985	111.960757402895	486.482536864111
aesculus	11.0667	47.4833	777	8.57308874027744	1016.15586148458	17.1743003157618	298.937822073983	239.99758132252	336.893922467299	2.77479859256956	160.542644940782	129.395704842033	247.84225992056	118.199458721706	92.7359760330945	1.00000002395531	13.5609205486644	67	263.372318652345	110.7768996033	358.773760719512
aesculus	11.0667	49.7167	418	9.52133255752545	635.921596710178	18.3404654615343	162.695716115369	235.633471394277	337.596844927677	2.83446548414966	119.165198865347	115.709441185261	257.917740706559	103.61027661348	93.0460153970963	0.929873099665477	13.6849655210024	70.5	262.522840478516	107.294185801206	305.570341381444
aesculus	11.0667	50.35	458.000061035156	8.15200445991929	609.219649431302	16.8223368574975	155.66293738457	233.169015105497	337.914507032031	2.81387892583493	114.620077371597	128.133519885786	261.131588024097	86.494322850154	73.8027062058449	0.945938451276957	13.7223937702112	72.5	258.447802978516	117.943383305762	255.576119646243
aesculus	11.0667	50.5	408.000030517578	7.07257292724227	569.891671676011	15.55931935442	140.594664065646	229.526698720589	338.252709663545	3.71927072512451	102.598618343472	162.25742979243	272.75782088395	86.494322850154	73.8027062058449	0.945938451276957	13.7314168570668	75	326.291978271485	132.551821814122	311.177961930717
aesculus	11.0667	50.5667	408.000030517578	8.35257292724227	569.891671676011	16.83931935442	140.594664065646	229.526698720589	338.252709663545	3.91823381159858	106.401324287057	138.304048382173	263.050323654007	97.2109055885902	81.9885044574738	0.937353132716127	13.7354490205089	74	340.538708740235	124.717958773546	285.758153013224
aesculus	11.0667	52.2833	101	9.36386445966382	579.121735869092	17.8889253905432	133.178807288182	228.10291778332	338.444313493663	4.50485901925225	117.022777625825	132.212187468203	266.810726543049	87.1867359264477	70.8150691860601	0.928778123982754	13.8436715914797	80	330.111362231446	124.232789073465	289.72261976363
aesculus	11.0667	53.65	43	9.28732503101957	647.797014409288	17.4773314186388	151.473196727547	228.997626200878	337.329541665419	4.83154930218709	116.206417183392	143.280466556013	268.64607322609	86.0488535391318	64.0890497001442	0.909883889119904	13.9365431832239	84.5	336.299596948243	130.782780202323	295.923022577659
aesculus	11.0833	47.7167	777	8.56668874027744	1016.15586148458	17.1679003157618	298.937822073983	239.99758132252	336.893922467299	3.54483855275586	165.842914700508	159.172483465608	260.451432112809	98.7052776057546	88.9812735795975	0.996768931222279	13.5733433304297	75	313.686364404298	119.655708613882	449.349341914397
aesculus	11.0833	48.3333	527	9.24374146398713	792.724724480831	18.2708761089295	216.203428124794	243.072325014904	336.759058304908	4.28481509513438	143.422588625923	142.716158806471	257.556726476648	91.5325369963775	86.6186319008852	0.981339835750539	13.6067469535958	69	360.821916674806	116.536426811026	449.72764222061
aesculus	11.0833	48.5833	443.000030517578	9.00473972001695	694.68528323205	18.0416621378132	198.516017874225	242.487053599374	336.900493965686	3.06831112637365	122.094517792109	127.352266483516	252.964553078452	97.8650465011597	90.6023588975271	0.948879416236166	13.6205391975484	66.5	283.415584472657	109.651410911547	371.399205831692
aesculus	11.0833	49.25	423	9.45572511877655	637.839609497599	18.4607823783677	161.113332890503	239.552689736739	337.514634135072	3.73472903932008	113.615427054465	146.048361441799	259.340957809281	100.734673866859	92.2145345533216	0.900480608295783	13.6580508766028	71.5	326.450781909181	113.579292228051	438.282821404681
aesculus	11.0833	49.4167	418	9.20133255752545	635.921596710178	18.0204654615343	162.695716115369	235.633471394277	337.596844927677	3.11676426264168	84.1733643496409	116.523438819572	249.490142654587	100.734673866859	92.2145345533216	0.900480608295783	13.6676010878265	68.5	305.056829663087	110.406471116804	289.949205589909
aesculus	11.0833	51.2167	198.000015258789	9.61270893672064	511.863179574305	18.1582880182462	121.914869401856	230.189493540526	338.377560862762	3.95595237540782	92.1699835639447	113.953165763635	259.727351765056	87.0632356179727	71.3136317491531	0.887732226602044	13.7753999020004	68	324.09964741211	114.088378532133	283.677012678859
aesculus	11.0833	51.4	219.000015258789	7.99600348112501	580.667379911236	16.4941836094693	131.079746240792	226.46151998973	338.348196284509	3.12389740862167	125.474874542095	125.251770578958	263.591942168854	87.0632356179727	71.3136317491531	0.887732226602044	13.7868869243528	76.5	235.039693115235	122.769083383256	196.810397607535
aesculus	11.0833	51.5667	219.000015258789	7.64400348112501	580.667379911236	16.1421836094693	131.079746240792	226.46151998973	338.348196284509	3.23741942017945	124.119178056717	134.166563962658	266.073194902022	87.5228236850939	71.1016505015524	0.977880500364332	13.7974204245719	76	277.43010131836	125.536869026015	217.422432370558
aesculus	11.0833	52.6333	41	9.47207721673705	613.70953247342	17.9322713547889	144.662020753293	230.01580641546	338.411597418522	4.39132298087657	129.180794524495	108.088482333639	260.132209023277	90.8277682613682	75.2964152662378	0.834496344954945	13.8668544410954	68	372.252561376954	117.488008294566	259.998251559909
aesculus	11.0833	52.9333	25	9.57309587652411	637.840611393694	17.8353847268998	151.448612090269	228.081600582145	338.515001562653	3.1900033522386	118.243594232481	107.530799310643	263.018776275299	90.8277682613682	75.2964152662378	0.834496344954945	13.8870476961941	77.5	219.181467895508	114.91307624761	197.607049310984
aesculus	11.0833	53.0667	25	9.58589587652411	637.840611393694	17.8481847268998	151.448612090269	228.081600582145	338.515001562653	5.29925063664365	128.157980220392	148.19733716804	271.103775108254	75.8108347075326	62.5039574723495	0.804378441024971	13.8961247243493	76.5	429.606025854494	127.366616830525	387.40908287648
aesculus	11.0833	53.2667	25	9.61789587652411	637.840611393694	17.8801847268998	151.448612090269	228.081600582145	338.515001562653	4.01809165817095	154.199317619205	107.599445811711	258.416831383338	75.8108347075326	62.5039574723495	0.804378441024971	13.9098483423842	71.5	320.637610107423	116.677043701023	242.399046652274
aesculus	11.0833	54.2333	8	9.19417071111117	695.603709797724	17.6256005595483	150.546223665174	231.103936050071	337.230971101699	3.6108109358903	132.26681992691	111.063853085572	262.133679065076	NA	NA	0.931174056463219	13.9781949443944	75.5	265.353521728516	NA	NA
aesculus	11.1	47.4833	777	8.63068874027744	1016.15586148458	17.2319003157618	298.937822073983	239.99758132252	336.893922467299	3.38675811244422	163.665654791519	136.946415407509	254.523097279308	118.199458721706	92.7359760330945	1.00000002395531	13.5609205486644	70	270.373797021485	115.602424679566	381.380638630554
aesculus	11.1	47.95	527	8.98774146398713	792.724724480831	18.0148761089295	216.203428124794	243.072325014904	336.759058304908	2.89474634406124	117.450882045552	115.858805469704	248.000027499356	98.7052776057546	88.9812735795975	0.996768931222279	13.5858810981203	60	256.53420600586	105.366454180555	358.651640634864
aesculus	11.1	48.05	527	8.98774146398713	792.724724480831	18.0148761089295	216.203428124794	243.072325014904	336.759058304908	4.00960729792671	149.542932137847	133.299023262617	256.534633091518	91.5325369963775	86.6186319008852	0.981339835750539	13.5912925638691	70	338.69893701172	116.984648917767	388.807086452167
aesculus	11.1	49.3667	418	9.00933255752545	635.921596710178	17.8284654615343	162.695716115369	235.633471394277	337.596844927677	3.80811417383888	114.429183250293	139.781087517806	262.046461000547	100.734673866859	92.2145345533216	0.900480608295783	13.664729269626	74	330.993968017579	118.410696711927	360.501284222118
aesculus	11.1	49.6667	418	9.04133255752545	635.921596710178	17.8604654615343	162.695716115369	235.633471394277	337.596844927677	3.99968119983047	121.643318172544	127.158212950244	255.773884867574	103.61027661348	93.0460153970963	0.929873099665477	13.6820554244602	69.5	342.163847094728	117.082198321048	332.081265004014
aesculus	11.1	50.3333	458.000061035156	9.11200445991929	609.219649431302	17.7823368574975	155.66293738457	233.169015105497	337.914507032031	3.73545243228454	117.733431056142	130.645131512007	261.564418918484	86.494322850154	73.8027062058449	0.945938451276957	13.72139300768	74	321.627407080079	117.99582704614	316.184526729336
aesculus	11.1	50.6	408.000030517578	8.16057292724227	569.891671676011	16.64731935442	140.594664065646	229.526698720589	338.252709663545	3.68598196444671	101.416252970695	146.181767462861	267.016231746464	97.2109055885902	81.9885044574738	0.937353132716127	13.7374666954393	88	299.799619018556	131.472269460977	228.862788846927
aesculus	11.1	51.35	198.000015258789	9.61270893672064	511.863179574305	18.1582880182462	121.914869401856	230.189493540526	338.377560862762	4.6926416809753	92.4621484447271	136.146020235551	264.816309499217	87.0632356179727	71.3136317491531	0.887732226602044	13.7837436794706	73	390.73541123047	121.058665100815	353.708477493017
aesculus	11.1	52.7833	41	9.54887721673705	613.70953247342	18.0090713547889	144.662020753293	230.01580641546	338.411597418522	3.85113082691237	120.085784215946	115.747571352259	263.770116198194	90.8277682613682	75.2964152662378	0.834496344954945	13.87691334031	73	294.895350000001	116.190597004496	268.608199225943
aesculus	11.1	53.1833	25	9.60509587652411	637.840611393694	17.8673847268998	151.448612090269	228.081600582145	338.515001562653	3.65770415656123	120.178364873864	113.595396014576	262.676031594748	75.8108347075326	62.5039574723495	0.804378441024971	13.9041087151844	77	274.05613232422	117.479655084439	229.893383580982
aesculus	11.1	53.3	25	9.60509587652411	637.840611393694	17.8673847268998	151.448612090269	228.081600582145	338.515001562653	3.83168185122985	126.443808574229	115.28189535002	263.614940014514	75.8108347075326	62.5039574723495	0.804378441024971	13.9121468560615	76	294.349978759766	118.013064023993	244.827366879155
aesculus	11.1	53.4167	43	9.41532503101957	647.797014409288	17.6053314186388	151.473196727547	228.997626200878	337.329541665419	3.37141235673508	116.673458263278	120.409351724664	263.475820520422	75.8108347075326	62.5039574723495	0.804378441024971	13.9202328163277	82	253.531015429688	119.877530045333	217.617509747052
aesculus	11.1	53.4667	43	9.28732503101957	647.797014409288	17.4773314186388	151.473196727547	228.997626200878	337.329541665419	3.13282235469611	109.981857563369	97.1341049250229	255.668061728006	75.8108347075326	62.5039574723495	0.804378441024971	13.9237119956722	69	259.246275512696	112.910073588042	178.370075500204
aesculus	11.1	54.5	4	9.28502915296872	601.341999433322	17.4305596245082	142.623130045379	231.708457564445	336.884725019175	3.85172988844654	120.385428985581	120.177514992242	265.159631917765	NA	NA	0.931174056463219	13.9976683319513	79.5	301.250012646485	NA	NA
aesculus	11.1167	49.0167	423	8.04772511877655	637.839609497599	17.0527823783677	161.113332890503	239.552689736739	337.514634135072	2.30838428592894	115.586724495515	125.491953379375	254.21848154592	100.734673866859	92.2145345533216	0.900480608295783	13.6448012697862	69	211.146925048829	112.854291387852	277.459037342652
aesculus	11.1167	50.1667	458.000061035156	9.56000445991929	609.219649431302	18.2303368574975	155.66293738457	233.169015105497	337.914507032031	3.28824342376376	112.995902121067	117.235531389906	259.697730934227	86.494322850154	73.8027062058449	0.945938451276957	13.7114507419479	73	277.646040771485	111.849495087995	288.484002134507
aesculus	11.1167	51.6167	219.000015258789	7.64400348112501	580.667379911236	16.1421836094693	131.079746240792	226.46151998973	338.348196284509	2.83771326086026	130.720570575446	128.628011453246	265.309787624485	87.5228236850939	71.1016505015524	0.977880500364332	13.8005961386838	76	236.932359619141	123.044346163056	194.601155574769
aesculus	11.1167	52.0833	101	9.33186445966382	579.121735869092	17.8569253905432	133.178807288182	228.10291778332	338.444313493663	3.86550438353153	123.945642908337	109.128677200982	260.956754998846	87.1867359264477	70.8150691860601	0.928778123982754	13.8306015743143	74	317.662007714845	117.530434563517	221.030022944156
aesculus	11.1167	52.9333	25	9.59869587652411	637.840611393694	17.8609847268998	151.448612090269	228.081600582145	338.515001562653	3.83780395132214	119.767381235957	122.643315145503	264.421990866189	90.8277682613682	75.2964152662378	0.834496344954945	13.8870476961941	77	304.629647460938	118.458473915654	268.633557453
aesculus	11.1167	53.6	43	9.35132503101957	647.797014409288	17.5413314186388	151.473196727547	228.997626200878	337.329541665419	3.94354657773869	131.737838231027	113.459808042074	262.879337855748	86.0488535391318	64.0890497001442	0.909883889119904	13.9330311407021	77	296.865165527345	121.131808307124	214.349944064597
aesculus	11.1333	48.4667	443.000030517578	8.74873972001695	694.68528323205	17.7856621378132	198.516017874225	242.487053599374	336.900493965686	2.50631472409429	123.327118294314	116.413021850834	249.894828377189	91.5325369963775	86.6186319008852	0.981339835750539	13.6140882837704	65	230.955676269532	107.21680549811	316.180446821371
aesculus	11.1333	50	458.000061035156	8.08800445991929	609.219649431302	16.7583368574975	155.66293738457	233.169015105497	337.914507032031	2.27073081564434	109.138692127541	119.242532257962	262.122665405273	103.61027661348	93.0460153970963	0.929873099665477	13.7015770960173	76.5	178.648726586915	116.845040364803	188.737200701277
aesculus	11.1333	50.2167	458.000061035156	9.17600445991929	609.219649431302	17.8463368574975	155.66293738457	233.169015105497	337.914507032031	3.45483234594997	119.964476654306	122.136076023224	259.288897755382	86.494322850154	73.8027062058449	0.945938451276957	13.7144267423755	69.5	300.17259350586	113.628664514099	308.362879954328
aesculus	11.1333	50.5	408.000030517578	5.63257292724227	569.891671676011	14.11931935442	140.594664065646	229.526698720589	338.252709663545	1.85840984772066	117.091660390608	137.517721370065	263.026965298495	86.494322850154	73.8027062058449	0.945938451276957	13.7314168570668	67	173.771767578125	126.588755715319	162.803551261123
aesculus	11.1333	51.1667	198.000015258789	9.61270893672064	511.863179574305	18.1582880182462	121.914869401856	230.189493540526	338.377560862762	4.19207928560699	85.2261714376509	130.665101845492	265.040667020358	87.0632356179727	71.3136317491531	0.887732226602044	13.7722836602138	82	355.463612988282	122.463259606901	276.746228286085
aesculus	11.1333	51.65	219.000015258789	7.86800348112501	580.667379911236	16.3661836094693	131.079746240792	226.46151998973	338.348196284509	3.46346191808682	122.351677842438	141.408222330332	265.617679889385	87.5228236850939	71.1016505015524	0.977880500364332	13.8027153659154	78.5	315.656956054688	126.689858344977	247.365736954068
aesculus	11.1333	52.0167	101	9.52386445966382	579.121735869092	18.0489253905432	133.178807288182	228.10291778332	338.444313493663	4.49874111006184	119.034374078736	131.100668943325	265.118117950775	87.1867359264477	70.8150691860601	0.928778123982754	13.8262773739569	74	363.049901953126	120.180546777608	328.566596893735
aesculus	11.1333	52.5333	41	9.38887721673705	613.70953247342	17.8490713547889	144.662020753293	230.01580641546	338.411597418522	2.71445749109291	109.981612157077	107.886766699735	262.081483526544	90.8277682613682	75.2964152662378	0.834496344954945	13.8601899391794	78	229.630588525391	112.80164178095	193.159223030683
aesculus	11.15	47.7167	777	8.95068874027744	1016.15586148458	17.5519003157618	298.937822073983	239.99758132252	336.893922467299	4.06679829503994	185.456346750259	140.49978371744	254.897180997408	98.7052776057546	88.9812735795975	0.996768931222279	13.5733433304297	65.5	336.964032543946	115.530653980116	447.85837086048
aesculus	11.15	47.8333	777	9.59068874027744	1016.15586148458	18.1919003157618	298.937822073983	239.99758132252	336.893922467299	5.61108913359592	159.097654992715	151.6178844564	263.959093701708	98.7052776057546	88.9812735795975	0.996768931222279	13.579594356246	75.5	445.705548461915	125.874563086954	474.679507441752
aesculus	11.15	47.8667	527	8.98774146398713	792.724724480831	18.0148761089295	216.203428124794	243.072325014904	336.759058304908	4.09690065032626	124.885084633715	135.109799615893	251.888609666091	98.7052776057546	88.9812735795975	0.996768931222279	13.5813905325926	63	329.549040673829	114.158932705986	428.54303889022
aesculus	11.15	47.9667	527	8.98774146398713	792.724724480831	18.0148761089295	216.203428124794	243.072325014904	336.759058304908	3.72627103580016	119.561056382954	142.058224651506	261.387638469319	98.7052776057546	88.9812735795975	0.996768931222279	13.5867832431301	72	282.463547119141	116.347180092725	409.910449546812
aesculus	11.15	50.05	458.000061035156	8.15200445991929	609.219649431302	16.8223368574975	155.66293738457	233.169015105497	337.914507032031	3.14241289491761	123.752377703786	128.554736467236	261.552518320608	86.494322850154	73.8027062058449	0.945938451276957	13.7045308247968	72.5	263.684324975587	119.896676374898	259.753972248237
aesculus	11.15	50.1167	458.000061035156	8.98400445991929	609.219649431302	17.6543368574975	155.66293738457	233.169015105497	337.914507032031	2.63313213588172	110.332671437413	119.327601877289	260.489212371491	86.494322850154	73.8027062058449	0.945938451276957	13.7084814536213	78	206.20490913086	114.097665241788	234.242592488316
aesculus	11.15	50.2167	458.000061035156	9.43200445991929	609.219649431302	18.1023368574975	155.66293738457	233.169015105497	337.914507032031	2.83049093138309	126.946494370699	132.976095021876	256.296749576107	86.494322850154	73.8027062058449	0.945938451276957	13.7144267423755	67	275.938932031251	106.845043145564	385.504896457107
aesculus	11.15	50.2667	458.000061035156	8.85600445991929	609.219649431302	17.5263368574975	155.66293738457	233.169015105497	337.914507032031	3.32169583646336	121.331462530419	125.306776842949	260.457326197362	86.494322850154	73.8027062058449	0.945938451276957	13.7174094824905	71.5	300.755363012696	115.890982619243	292.389863039124
aesculus	11.15	50.45	408.000030517578	7.87257292724227	569.891671676011	16.35931935442	140.594664065646	229.526698720589	338.252709663545	4.05331258048594	118.294911194593	156.138377531034	270.301241361178	86.494322850154	73.8027062058449	0.945938451276957	13.7284023004727	76	337.532049316407	129.727750955428	329.367659337327
aesculus	11.15	50.5	408.000030517578	5.79257292724227	569.891671676011	14.27931935442	140.594664065646	229.526698720589	338.252709663545	2.62024901807179	126.864730183035	156.974928011803	268.916063748873	86.494322850154	73.8027062058449	0.945938451276957	13.7314168570668	69	242.712704101563	131.124262836901	250.260089462723
aesculus	11.15	50.5833	408.000030517578	7.00857292724227	569.891671676011	15.49531935442	140.594664065646	229.526698720589	338.252709663545	2.66936213298423	113.570331083611	150.871838369963	270.049101777129	97.2109055885902	81.9885044574738	0.937353132716127	13.7364544432841	74	252.775233886719	125.854624352692	264.697925853529
aesculus	11.15	51.4333	219.000015258789	9.34000348112501	580.667379911236	17.8381836094693	131.079746240792	226.46151998973	338.348196284509	4.09802268495667	103.429892493412	129.855651916082	265.184809925792	87.0632356179727	71.3136317491531	0.887732226602044	13.7889844503812	81.5	315.070473266603	122.504382966523	263.920965254194
aesculus	11.15	51.7833	219.000015258789	9.66000348112502	580.667379911236	18.1581836094693	131.079746240792	226.46151998973	338.348196284509	3.84101928979226	118.068134173751	115.841991790039	262.818493182843	87.5228236850939	71.1016505015524	0.977880500364332	13.8112324853058	70	302.606949951173	113.071095417556	289.767044665369
aesculus	11.15	52.2	101	9.26786445966382	579.121735869092	17.7929253905432	133.178807288182	228.10291778332	338.444313493663	3.67875245589374	110.606776176021	121.712311762312	266.105599791139	87.1867359264477	70.8150691860601	0.928778123982754	13.8382124547031	80.5	270.537008203126	120.089709537132	233.666023882013
aesculus	11.15	52.85	41	9.61287721673705	613.70953247342	18.0730713547889	144.662020753293	230.01580641546	338.411597418522	3.93415182971328	119.853885255754	106.696116770961	260.263677408407	90.8277682613682	75.2964152662378	0.834496344954945	13.8814103745068	70	309.399062646485	114.805249245897	248.747452434221
aesculus	11.15	52.9667	25	9.58589587652411	637.840611393694	17.8481847268998	151.448612090269	228.081600582145	338.515001562653	3.39766261589975	119.767381235957	117.749108891687	262.886733338073	90.8277682613682	75.2964152662378	0.834496344954945	13.8893146521167	77	263.191559765626	115.84559606063	245.957921546881
aesculus	11.15	53	25	9.60509587652411	637.840611393694	17.8673847268998	151.448612090269	228.081600582145	338.515001562653	3.78027230801427	124.263138282113	106.128060611264	260.451493651002	90.8277682613682	75.2964152662378	0.834496344954945	13.8915786059708	71	288.699604125977	115.084768880129	230.989919768948
aesculus	11.1667	47.7667	777	9.27068874027744	1016.15586148458	17.8719003157618	298.937822073983	239.99758132252	336.893922467299	4.30801481960425	170.447424408048	135.200825256919	254.744579943982	98.7052776057546	88.9812735795975	0.996768931222279	13.5760201780541	68	327.100891503907	116.232238379542	426.001802336271
aesculus	11.1667	48	527	8.92374146398713	792.724724480831	17.9508761089295	216.203428124794	243.072325014904	336.759058304908	3.75936556114786	133.807589509059	137.324838598901	256.304392971835	98.7052776057546	88.9812735795975	0.996768931222279	13.5885840074888	65.5	320.620115234376	113.681949875851	423.99346066623
aesculus	11.1667	49	423	8.04772511877655	637.839609497599	17.0527823783677	161.113332890503	239.552689736739	337.514634135072	3.08712144842464	117.137275099754	132.639969347782	254.404005616576	97.8650465011597	90.6023588975271	0.948879416236166	13.643857978025	73	260.587928808595	119.614778741214	285.846567788052
aesculus	11.1667	49.25	423	9.32772511877655	637.839609497599	18.3327823783677	161.113332890503	239.552689736739	337.514634135072	4.95855764589417	130.30069329869	155.317172173891	263.678621313074	100.734673866859	92.2145345533216	0.900480608295783	13.6580508766028	71	416.120508081056	121.564890727244	479.554782237731
aesculus	11.1667	49.8667	458.000061035156	8.72800445991929	609.219649431302	17.3983368574975	155.66293738457	233.169015105497	337.914507032031	4.31492758628093	102.10133838281	148.487006512007	268.179871276185	103.61027661348	93.0460153970963	0.929873099665477	13.6937347383573	79	354.929662695313	126.438538111987	340.624148090962
aesculus	11.1667	49.95	458.000061035156	8.40800445991929	609.219649431302	17.0783368574975	155.66293738457	233.169015105497	337.914507032031	3.44758744473302	126.36149236653	134.075876449939	262.831933157785	103.61027661348	93.0460153970963	0.929873099665477	13.6986299884371	73	301.45020678711	120.119039831428	296.755718442653
aesculus	11.1667	50.4667	408.000030517578	7.07257292724227	569.891671676011	15.55931935442	140.594664065646	229.526698720589	338.252709663545	3.09512538499101	111.985194985289	147.614071244149	265.4148981283	86.494322850154	73.8027062058449	0.945938451276957	13.7294083968308	74	286.557667968751	128.174155801778	252.436652634479
aesculus	11.1667	51.3	198.000015258789	9.67670893672064	511.863179574305	18.2222880182462	121.914869401856	230.189493540526	338.377560862762	4.25932236515928	110.249401027337	107.492899575829	257.95761519212	87.0632356179727	71.3136317491531	0.887732226602044	13.780607841954	65.5	353.47461694336	114.179051384328	277.294079670458
aesculus	11.1667	51.7333	219.000015258789	9.21200348112501	580.667379911236	17.7101836094693	131.079746240792	226.46151998973	338.348196284509	3.83912860040353	105.073188669048	122.598593225351	266.296945005983	87.5228236850939	71.1016505015524	0.977880500364332	13.8080313979531	82	328.482936035157	121.989366728011	222.042627751818
aesculus	11.1667	52.35	101	9.42786445966382	579.121735869092	17.9529253905432	133.178807288182	228.10291778332	338.444313493663	4.38182449615816	99.0402654148638	133.604874815578	266.105576232239	87.1867359264477	70.8150691860601	0.928778123982754	13.8480588829123	83	359.145971655274	124.650764402681	277.860124921269
aesculus	11.1667	52.4	41	9.26087721673705	613.70953247342	17.7210713547889	144.662020753293	230.01580641546	338.411597418522	3.81033880387193	125.665092334151	111.588330662393	262.467282808744	87.1867359264477	70.8150691860601	0.928778123982754	13.851357121919	72	311.528583935548	117.347068364532	239.29294380883
aesculus	11.1667	52.6333	41	9.32487721673705	613.70953247342	17.7850713547889	144.662020753293	230.01580641546	338.411597418522	3.53044543832635	121.449941169471	115.332725726241	264.340022831173	90.8277682613682	75.2964152662378	0.834496344954945	13.8668544410954	78.5	266.589844140626	118.393152806421	222.504667652902
aesculus	11.1833	47.6	777	9.07868874027744	1016.15586148458	17.6799003157618	298.937822073983	239.99758132252	336.893922467299	3.57230425770521	162.248558994383	140.799241580179	256.533769712343	98.7052776057546	88.9812735795975	0.996768931222279	13.5671170262904	71	276.725540576173	114.514935089033	420.487735517312
aesculus	11.1833	48.7333	443.000030517578	9.13273972001695	694.68528323205	18.1696621378132	198.516017874225	242.487053599374	336.900493965686	3.25626290860021	127.043643415906	130.561091714998	256.633767348069	97.8650465011597	90.6023588975271	0.948879416236166	13.6288852856463	70	266.393630615235	111.649745213517	375.662428037846
aesculus	11.1833	48.9	423	9.07172511877655	637.839609497599	18.0767823783677	161.113332890503	239.552689736739	337.514634135072	3.70203381669602	126.683538055513	126.067045987866	259.172238779592	97.8650465011597	90.6023588975271	0.948879416236166	13.6382237504972	68.5	259.856422021485	114.375544764726	348.458549902527
aesculus	11.1833	49.0167	423	8.36772511877655	637.839609497599	17.3727823783677	161.113332890503	239.552689736739	337.514634135072	3.4490292933873	129.316136794165	140.944515701313	259.342943715525	100.734673866859	92.2145345533216	0.900480608295783	13.6448012697862	69.5	292.638551660157	117.895712940436	366.276429536296
aesculus	11.1833	49.2	423	9.19972511877655	637.839609497599	18.2047823783677	161.113332890503	239.552689736739	337.514634135072	3.22886217644662	117.048838116229	130.7318246337	256.685743394789	100.734673866859	92.2145345533216	0.900480608295783	13.6551999325413	68	253.585857421876	110.419501887256	376.157128083321
aesculus	11.1833	49.5667	418	8.68933255752545	635.921596710178	17.5084654615343	162.695716115369	235.633471394277	337.596844927677	2.99707745482059	116.082556230016	121.919688644689	255.990902575818	103.61027661348	93.0460153970963	0.929873099665477	13.676254538183	70	255.857205273438	113.535105220387	284.185692943997
aesculus	11.1833	49.7833	418	9.39333255752545	635.921596710178	18.2124654615343	162.695716115369	235.633471394277	337.596844927677	3.31290425716864	132.203726207837	113.744391915954	254.420491648244	103.61027661348	93.0460153970963	0.929873099665477	13.688851823382	67	296.906151953126	109.261378381236	311.063620199439
aesculus	11.1833	50.0333	458.000061035156	8.21600445991929	609.219649431302	16.8863368574975	155.66293738457	233.169015105497	337.914507032031	3.90446761729484	132.148888765834	154.171482562576	267.661755572309	86.494322850154	73.8027062058449	0.945938451276957	13.703543541291	69	334.70646513672	122.369862035985	399.491148088429
aesculus	11.1833	50.0833	458.000061035156	8.72800445991929	609.219649431302	17.3983368574975	155.66293738457	233.169015105497	337.914507032031	3.45684304387022	123.196554359049	132.655599053724	261.632979675964	86.494322850154	73.8027062058449	0.945938451276957	13.7065016948109	75	354.929662695313	119.26906482717	297.585928424295
aesculus	11.1833	50.2	458.000061035156	9.24000445991929	609.219649431302	17.9103368574975	155.66293738457	233.169015105497	337.914507032031	3.53098136026573	108.391501856968	120.430125486493	263.653981135442	86.494322850154	73.8027062058449	0.945938451276957	13.7134320099986	83	253.611469091798	120.387015357929	226.564415592183
aesculus	11.1833	50.3833	408.000030517578	7.04057292724227	569.891671676011	15.52731935442	140.594664065646	229.526698720589	338.252709663545	3.15254222425526	121.717574973591	151.055915019587	269.870695680052	86.494322850154	73.8027062058449	0.945938451276957	13.7243915727668	74.5	264.535005615235	128.918395323047	266.787437697555
aesculus	11.1833	50.8333	408.000030517578	8.60857292724227	569.891671676011	17.09531935442	140.594664065646	229.526698720589	338.252709663545	3.88857385388052	108.782070346177	137.441793981481	267.932992620783	97.2109055885902	81.9885044574738	0.937353132716127	13.7516895519468	81	332.202685791017	126.278741365026	259.833561667234
aesculus	11.1833	51.2667	198.000015258789	9.67670893672064	511.863179574305	18.2222880182462	121.914869401856	230.189493540526	338.377560862762	3.64888629244293	89.9361781300977	114.058349295381	261.275086706811	87.0632356179727	71.3136317491531	0.887732226602044	13.7785234681905	72.5	307.996457177735	114.012870290608	262.313737738656
aesculus	11.1833	51.5333	219.000015258789	7.93200348112501	580.667379911236	16.4301836094693	131.079746240792	226.46151998973	338.348196284509	2.95531618357231	121.561796054244	135.713702241046	264.65636234493	87.5228236850939	71.1016505015524	0.977880500364332	13.7953032528897	79	245.012989501954	123.40632083249	222.988307293195
aesculus	11.1833	53.0833	25	9.54109587652411	637.840611393694	17.8033847268998	151.448612090269	228.081600582145	338.515001562653	4.3841505113539	154.371956212446	101.878992435516	261.925209716126	75.8108347075326	62.5039574723495	0.804378441024971	13.8972585161636	71	346.112411499025	119.178122560756	217.303020569314
aesculus	11.1833	53.4333	43	9.51132503101957	647.797014409288	17.7013314186388	151.473196727547	228.997626200878	337.329541665419	3.87470867369937	117.630426892079	123.11062767094	264.216206477239	75.8108347075326	62.5039574723495	0.804378441024971	13.9213869182753	79	310.043888500978	120.849303932183	252.799610813739
aesculus	11.1833	53.8667	30	9.19417071111117	695.603709797724	17.6256005595483	150.546223665174	231.103936050071	337.230971101699	3.30018223353797	120.130835145712	128.705390020859	264.549185784308	86.0488535391318	64.0890497001442	0.909883889119904	13.9518696195603	81	264.947766113282	119.203452007743	260.678950538276
aesculus	11.2	47.6833	777	8.75868874027744	1016.15586148458	17.3599003157618	298.937822073983	239.99758132252	336.893922467299	3.90799253305291	149.545129217207	148.948294731888	265.578897329477	98.7052776057546	88.9812735795975	0.996768931222279	13.5715582753445	77	284.929529003907	121.708679755974	403.181692021947
aesculus	11.2	48.4	443.000030517578	8.42873972001695	694.68528323205	17.4656621378132	198.516017874225	242.487053599374	336.900493965686	3.03106425861738	128.673483939841	138.894286954365	258.492278214339	91.5325369963775	86.6186319008852	0.981339835750539	13.6104124348484	73	262.731411132813	116.433971943883	353.834655058277
aesculus	11.2	48.9167	423	8.23972511877655	637.839609497599	17.2447823783677	161.113332890503	239.552689736739	337.514634135072	2.28722386541683	146.773578929715	135.73419181802	258.792193234622	97.8650465011597	90.6023588975271	0.948879416236166	13.6391629751705	75.5	241.541805639649	114.485745969954	305.329260465064
aesculus	11.2	49.5833	418	9.07333255752545	635.921596710178	17.8924654615343	162.695716115369	235.633471394277	337.596844927677	3.26196701204072	115.045392500237	119.263059593763	255.160824618497	103.61027661348	93.0460153970963	0.929873099665477	13.6772157097611	68	277.484471240235	111.657186323085	306.435794421937
aesculus	11.2	49.85	418	8.62533255752545	635.921596710178	17.4444654615343	162.695716115369	235.633471394277	337.596844927677	3.85847371383502	128.461519416422	146.21968800875	265.654804942372	103.61027661348	93.0460153970963	0.929873099665477	13.6927555292286	73.5	299.194952124024	120.873709915973	372.910509385412
aesculus	11.2	50.8667	198.000015258789	8.58870893672064	511.863179574305	17.1342880182462	121.914869401856	230.189493540526	338.377560862762	3.47659758005669	97.6423015138134	130.240063498423	263.227290394542	97.2109055885902	81.9885044574738	0.937353132716127	13.7537383091135	73	317.831847998048	120.191072731438	266.65344218184
aesculus	11.2	51.15	198.000015258789	9.61270893672064	511.863179574305	18.1582880182462	121.914869401856	230.189493540526	338.377560862762	4.19207928560699	91.8716658949852	125.918603257275	262.526212252103	87.0632356179727	71.3136317491531	0.887732226602044	13.7712444618297	74	330.827491845704	118.486867579159	302.438397967781
aesculus	11.2	52.1333	101	9.10786445966382	579.121735869092	17.6329253905432	133.178807288182	228.10291778332	338.444313493663	3.9584408345317	135.825433959253	122.255676622278	263.766055012797	87.1867359264477	70.8150691860601	0.928778123982754	13.8338571626452	80	343.010050683595	122.444409126487	234.358595891563
aesculus	11.2	52.2167	101	9.17186445966382	579.121735869092	17.6969253905432	133.178807288182	228.10291778332	338.444313493663	4.01696024639425	104.42165197432	126.465883826821	265.361283019349	87.1867359264477	70.8150691860601	0.928778123982754	13.8393051261656	83	293.511425195313	124.062840654068	232.504929907434
aesculus	11.2	53.1167	25	9.57309587652411	637.840611393694	17.8353847268998	151.448612090269	228.081600582145	338.515001562653	4.25481111832506	145.877747811377	114.682785917786	262.596990396688	75.8108347075326	62.5039574723495	0.804378441024971	13.8995426370373	74	342.641274902345	119.705669959845	255.958432049483
aesculus	11.2	53.4333	43	9.51132503101957	647.797014409288	17.7013314186388	151.473196727547	228.997626200878	337.329541665419	3.87534920748199	125.410549203865	118.916379445208	263.713061322223	75.8108347075326	62.5039574723495	0.804378441024971	13.9213869182753	77.5	309.233092187501	120.064833973933	244.795031122369
aesculus	11.2	54.4333	4	9.27222915296872	601.341999433322	17.4177596245082	142.623130045379	231.708457564445	336.884725019175	3.56495833082935	119.537396267056	131.082330427096	263.972641661927	NA	NA	0.931174056463219	13.9927722962571	82	293.716711523439	NA	NA
aesculus	11.2167	49.0833	423	8.94372511877655	637.839609497599	17.9487823783677	161.113332890503	239.552689736739	337.514634135072	3.73786307520607	118.788518190384	135.289004693223	259.757975987026	100.734673866859	92.2145345533216	0.900480608295783	13.648569935803	72	307.596301464845	117.176606293467	359.466317013778
aesculus	11.2167	49.8167	418	9.20133255752545	635.921596710178	18.0204654615343	162.695716115369	235.633471394277	337.596844927677	3.64125160086498	115.54160125507	129.085574442918	258.5266155201	103.61027661348	93.0460153970963	0.929873099665477	13.6908051515994	69	318.461892944337	113.628111242322	352.570468908739
aesculus	11.2167	50.3167	458.000061035156	8.98400445991929	609.219649431302	17.6543368574975	155.66293738457	233.169015105497	337.914507032031	3.59899369741589	108.138250254095	135.381447395197	264.58327794337	86.494322850154	73.8027062058449	0.945938451276957	13.7203989900295	76	300.30332607422	119.047300198404	316.648049178932
aesculus	11.2167	50.5	408.000030517578	6.56057292724227	569.891671676011	15.04731935442	140.594664065646	229.526698720589	338.252709663545	3.29780145599032	125.012490249239	151.882083333333	268.548917749426	86.494322850154	73.8027062058449	0.945938451276957	13.7314168570668	73	246.864457885743	132.20531366262	250.521144741156
aesculus	11.2167	50.5333	408.000030517578	6.43257292724227	569.891671676011	14.91931935442	140.594664065646	229.526698720589	338.252709663545	3.54158218685614	114.20916081965	156.974928011803	269.559575175191	97.2109055885902	81.9885044574738	0.937353132716127	13.73342837733	74	237.843889892579	134.982084481265	256.762153550697
aesculus	11.2167	51.0167	198.000015258789	8.90870893672064	511.863179574305	17.4542880182462	121.914869401856	230.189493540526	338.377560862762	3.18036249678059	95.7640946507454	115.607963153744	259.457933530703	87.0632356179727	71.3136317491531	0.887732226602044	13.7629785741306	72	247.669655957032	115.907237298009	226.659105107358
aesculus	11.2167	51.3	198.000015258789	9.52950893672064	511.863179574305	18.0750880182462	121.914869401856	230.189493540526	338.377560862762	3.86653819164236	97.5980547629297	106.432373893468	256.695612477732	87.0632356179727	71.3136317491531	0.887732226602044	13.780607841954	66	300.991746191407	113.068705307271	257.495118803727
aesculus	11.2167	51.6167	219.000015258789	8.06000348112501	580.667379911236	16.5581836094693	131.079746240792	226.46151998973	338.348196284509	3.32539234471585	128.269003952853	130.455710485984	264.073820177015	87.5228236850939	71.1016505015524	0.977880500364332	13.8005961386838	77	264.767056152345	123.805300491298	220.58080653297
aesculus	11.2167	51.95	101	9.49186445966382	579.121735869092	18.0169253905432	133.178807288182	228.10291778332	338.444313493663	3.13005442028677	107.068879905157	108.701249109687	260.871553190462	87.5228236850939	71.1016505015524	0.977880500364332	13.8219606249224	76	250.970805371094	113.061930674456	212.862913467282
aesculus	11.2167	52.0167	101	9.49186445966382	579.121735869092	18.0169253905432	133.178807288182	228.10291778332	338.444313493663	4.07635723246482	120.429041737691	113.098584926358	260.688003540039	87.1867359264477	70.8150691860601	0.928778123982754	13.8262773739569	71.5	335.404501025392	116.564560627246	261.20593243599
aesculus	11.2167	53.05	25	9.60509587652411	637.840611393694	17.8673847268998	151.448612090269	228.081600582145	338.515001562653	3.18724014181621	132.226020923816	106.232690368081	260.04381276225	75.8108347075326	62.5039574723495	0.804378441024971	13.8949850586448	75.5	242.286999267579	113.780452788328	208.248173942518
aesculus	11.2333	48.5333	443.000030517578	8.87673972001695	694.68528323205	17.9136621378132	198.516017874225	242.487053599374	336.900493965686	3.08856049053488	125.487098641694	133.12992629477	257.00619825426	97.8650465011597	90.6023588975271	0.948879416236166	13.6177690202783	69	255.735727783204	111.823823557205	377.04124612982
aesculus	11.2333	49.25	423	9.13572511877655	637.839609497599	18.1407823783677	161.113332890503	239.552689736739	337.514634135072	3.34058540951239	144.468496860936	126.754364602411	259.623784830282	100.734673866859	92.2145345533216	0.900480608295783	13.6580508766028	67	232.268580664063	110.853578337679	368.508612743273
aesculus	11.2333	50.0833	458.000061035156	9.24000445991929	609.219649431302	17.9103368574975	155.66293738457	233.169015105497	337.914507032031	3.56698925191022	100.752335131168	128.79823272792	261.862273834564	86.494322850154	73.8027062058449	0.945938451276957	13.7065016948109	76	265.164485595704	117.216487308808	300.441533896366
aesculus	11.2333	50.3	458.000061035156	9.17600445991929	609.219649431302	17.8463368574975	155.66293738457	233.169015105497	337.914507032031	4.00736751829715	107.556913224049	126.864322487408	260.494047395476	86.494322850154	73.8027062058449	0.945938451276957	13.7193997401056	70	332.52584885254	117.341523932682	323.60239757293
aesculus	11.2333	50.4333	408.000030517578	6.43257292724227	569.891671676011	14.91931935442	140.594664065646	229.526698720589	338.252709663545	2.54964184570315	113.067804843187	148.687111823362	268.135064680498	86.494322850154	73.8027062058449	0.945938451276957	13.7273969705485	73.5	220.857379028321	128.786486478374	223.111237053826
aesculus	11.2333	50.6167	408.000030517578	8.38457292724227	569.891671676011	16.87131935442	140.594664065646	229.526698720589	338.252709663545	2.50635764991846	115.980736417696	130.273460536859	263.882454840692	97.2109055885902	81.9885044574738	0.937353132716127	13.7384797236025	69.5	224.624407958985	113.581082576415	281.141479237515
aesculus	11.2333	51.7167	219.000015258789	9.02000348112501	580.667379911236	17.5181836094693	131.079746240792	226.46151998973	338.348196284509	3.17559932096714	112.656300879084	118.161018534417	263.520366626781	87.5228236850939	71.1016505015524	0.977880500364332	13.8069703307316	82	253.541141967774	119.136122253642	191.934348868133
aesculus	11.2333	52.1	101	8.97986445966382	579.121735869092	17.5049253905431	133.178807288182	228.10291778332	338.444313493663	3.34110521897538	120.753678200766	108.654402536121	261.225199269724	87.1867359264477	70.8150691860601	0.928778123982754	13.8316880619403	73.5	285.787486914063	116.406483814448	200.151717252837
aesculus	11.2333	53.9833	5	9.19417071111117	695.603709797724	17.6256005595483	150.546223665174	231.103936050071	337.230971101699	3.53419404082248	128.545536110178	114.785831298331	263.902979085734	86.0488535391318	64.0890497001442	0.909883889119904	13.9601879288951	77	266.428271484376	118.615828681579	224.800406327527
aesculus	11.25	48.1833	527	9.17974146398713	792.724724480831	18.2068761089295	216.203428124794	243.072325014904	336.759058304908	2.55652438401445	121.762634467334	131.428100389194	257.82423887148	91.5325369963775	86.6186319008852	0.981339835750539	13.5985413382382	77	211.361498388673	110.44162820033	346.009444028698
aesculus	11.25	50.0167	458.000061035156	8.21600445991929	609.219649431302	16.8863368574975	155.66293738457	233.169015105497	337.914507032031	3.02055916734635	121.643092670944	123.336800547543	258.753444126674	86.494322850154	73.8027062058449	0.945938451276957	13.7025629036697	73	271.258441967774	118.988848745233	236.371990189275
aesculus	11.25	50.1333	458.000061035156	9.36800445991929	609.219649431302	18.0383368574975	155.66293738457	233.169015105497	337.914507032031	2.10359011149985	124.660264581442	113.651275914479	257.766219589736	86.494322850154	73.8027062058449	0.945938451276957	13.7094665147489	66	216.783300000001	102.335001620347	303.469380476898
aesculus	11.25	50.8667	198.000015258789	8.62070893672064	511.863179574305	17.1662880182462	121.914869401856	230.189493540526	338.377560862762	3.5845278296167	98.0834268373437	127.270624236874	261.682133685102	97.2109055885902	81.9885044574738	0.937353132716127	13.7537383091135	73	304.010531030274	120.639152765744	255.121781769364
aesculus	11.25	51.05	198.000015258789	8.46070893672064	511.863179574305	17.0062880182462	121.914869401856	230.189493540526	338.377560862762	2.6346130172562	94.6423307922669	117.718753100198	262.66690499442	87.0632356179727	71.3136317491531	0.887732226602044	13.7650386767095	75.5	208.254232470704	117.236476608311	190.100919040544
aesculus	11.25	53.1	25	9.57309587652411	637.840611393694	17.8353847268998	151.448612090269	228.081600582145	338.515001562653	3.85946193015971	108.807711679488	111.486373022232	264.788841834435	75.8108347075326	62.5039574723495	0.804378441024971	13.8984000956493	77	246.628094726563	119.000862669505	216.985712621188
aesculus	11.25	53.7667	43	9.38332503101957	647.797014409288	17.5733314186388	151.473196727547	228.997626200878	337.329541665419	3.73889181404535	106.28757058084	103.508623480108	257.752473768297	86.0488535391318	64.0890497001442	0.909883889119904	13.9447756091299	61	286.428334814454	111.968475227157	256.398443483157
aesculus	11.2667	47.3833	777	7.00508874027744	1016.15586148458	15.6063003157618	298.937822073983	239.99758132252	336.893922467299	3.14254433486438	172.364386916161	167.896966257123	268.033974280724	118.199458721706	92.7359760330945	1.00000002395531	13.5556343270795	84	302.654640087892	131.619145528675	346.340843812464
aesculus	11.2667	47.45	777	7.35068874027744	1016.15586148458	15.9519003157618	298.937822073983	239.99758132252	336.893922467299	2.89783125134145	165.518605180085	149.685111479955	257.902448800894	118.199458721706	92.7359760330945	1.00000002395531	13.5591578345778	72.5	243.990734472657	122.238843384428	347.812872474219
aesculus	11.2667	48.5667	443.000030517578	9.00473972001695	694.68528323205	18.0416621378132	198.516017874225	242.487053599374	336.900493965686	2.89511347441623	129.125435442664	132.255253262363	257.227683014922	97.8650465011597	90.6023588975271	0.948879416236166	13.6196188444389	70	231.866089965821	110.264656256756	376.120699330577
aesculus	11.2667	49.3667	418	8.81733255752545	635.921596710178	17.6364654615343	162.695716115369	235.633471394277	337.596844927677	3.81743310332248	99.6450163498521	143.466040204009	266.751172746931	100.734673866859	92.2145345533216	0.900480608295783	13.664729269626	78	262.895971484376	121.793437223623	340.589426100375
aesculus	11.2667	50.0667	458.000061035156	8.15200445991929	609.219649431302	16.8223368574975	155.66293738457	233.169015105497	337.914507032031	2.48363312183424	127.51025149459	127.702386930199	259.899065457858	86.494322850154	73.8027062058449	0.945938451276957	13.7055188499583	71	282.133642675782	115.097867983699	264.841972691089
aesculus	11.2667	50.2	458.000061035156	9.36800445991929	609.219649431302	18.0383368574975	155.66293738457	233.169015105497	337.914507032031	4.09876598665009	126.017433790024	121.669770362739	260.061302520417	86.494322850154	73.8027062058449	0.945938451276957	13.7134320099986	66	368.47414873047	114.551851496605	339.598889868124
aesculus	11.2667	50.45	408.000030517578	6.81657292724227	569.891671676011	15.30331935442	140.594664065646	229.526698720589	338.252709663545	2.25320079627406	115.533452805365	135.821792741402	263.535503429371	86.494322850154	73.8027062058449	0.945938451276957	13.7284023004727	71	221.73829675293	123.200170428423	203.11763161021
aesculus	11.2667	50.6833	408.000030517578	9.60057292724227	569.891671676011	18.08731935442	140.594664065646	229.526698720589	338.252709663545	4.8256145462204	100.285372752696	141.715185407764	266.582468389155	97.2109055885902	81.9885044574738	0.937353132716127	13.7425274438812	74	404.366012329103	122.113018415538	375.158527314206
aesculus	11.2667	53.0333	25	9.60509587652411	637.840611393694	17.8673847268998	151.448612090269	228.081600582145	338.515001562653	4.21041337971113	140.991184570827	122.174496448286	264.395303998675	75.8108347075326	62.5039574723495	0.804378441024971	13.893846350572	75.5	338.169425048829	119.992659848367	281.433766497524
aesculus	11.2833	47.5	777	7.60668874027744	1016.15586148458	16.2079003157618	298.937822073983	239.99758132252	336.893922467299	3.5812839256203	192.427665060386	164.034367877493	264.26069179996	118.199458721706	92.7359760330945	1.00000002395531	13.5618054582366	73.5	320.167962963868	125.058954636181	428.795898319942
aesculus	11.2833	47.7333	777	9.01468874027744	1016.15586148458	17.6159003157618	298.937822073983	239.99758132252	336.893922467299	2.86431611998843	172.278587603942	130.84897912851	258.424610263699	98.7052776057546	88.9812735795975	0.996768931222279	13.5742314301811	73.5	248.070259057618	111.760686567178	362.274305673012
aesculus	11.2833	48.7833	443.000030517578	9.00473972001695	694.68528323205	18.0416621378132	198.516017874225	242.487053599374	336.900493965686	3.70110937365859	122.943083473947	136.12788219882	257.64216362251	97.8650465011597	90.6023588975271	0.948879416236166	13.6316792452712	67.5	324.044126342774	114.01502253577	405.963761269139
aesculus	11.2833	49.2	423	8.94372511877655	637.839609497599	17.9487823783677	161.113332890503	239.552689736739	337.514634135072	3.34760294471156	116.817590603605	139.312530397843	258.578448955829	100.734673866859	92.2145345533216	0.900480608295783	13.6551999325413	69	321.119072558595	113.323329239899	393.167517469424
aesculus	11.2833	49.3	423	8.81572511877655	637.839609497599	17.8207823783677	161.113332890503	239.552689736739	337.514634135072	3.7691966920287	117.348620854318	132.768349867725	256.551776089511	100.734673866859	92.2145345533216	0.900480608295783	13.6609080523988	69	301.030130175782	116.744781353614	356.359577381957
aesculus	11.2833	49.7333	418	8.04933255752545	635.921596710178	16.8684654615343	162.695716115369	235.633471394277	337.596844927677	2.96536555953814	111.632514975034	126.237578411172	257.375721858098	103.61027661348	93.0460153970963	0.929873099665477	13.6859331024488	73.5	258.789176098634	119.298328620911	244.201760549025
aesculus	11.2833	49.9333	458.000061035156	8.72800445991929	609.219649431302	17.3983368574975	155.66293738457	233.169015105497	337.914507032031	3.25888054494336	112.460971132386	127.035941045355	259.935275989574	103.61027661348	93.0460153970963	0.929873099665477	13.6976471248881	71	278.112619995118	115.966716204909	292.211762138582
aesculus	11.2833	50.3667	408.000030517578	8.16057292724227	569.891671676011	16.64731935442	140.594664065646	229.526698720589	338.252709663545	3.36567617160674	104.154009039514	134.829744798026	262.789146171821	86.494322850154	73.8027062058449	0.945938451276957	13.7233952928802	76	281.782173583985	123.713334309427	247.470601969991
aesculus	11.2833	50.9	198.000015258789	8.68470893672064	511.863179574305	17.2302880182462	121.914869401856	230.189493540526	338.377560862762	4.2618112594437	95.1952786408365	141.261608605515	267.826127607744	97.2109055885902	81.9885044574738	0.937353132716127	13.7557840917344	78	342.951395507813	126.845486920817	293.006340374201
aesculus	11.2833	51.15	198.000015258789	9.48470893672064	511.863179574305	18.0302880182462	121.914869401856	230.189493540526	338.377560862762	4.37904215476908	103.676241284236	121.782555135836	262.76260141226	87.0632356179727	71.3136317491531	0.887732226602044	13.7712444618297	70	352.915898876954	118.430281370679	302.611679425316
aesculus	11.2833	51.8167	219.000015258789	9.69200348112502	580.667379911236	18.1901836094693	131.079746240792	226.46151998973	338.348196284509	4.59287395904879	107.755523175001	130.269299641331	264.379770802928	87.5228236850939	71.1016505015524	0.977880500364332	13.8133750914924	70	366.992121337892	117.535395454712	352.58585105368
aesculus	11.2833	51.9	101	8.85186445966382	579.121735869092	17.3769253905431	133.178807288182	228.10291778332	338.444313493663	4.47156345080703	127.942882396281	136.440006422975	265.971370822781	87.5228236850939	71.1016505015524	0.977880500364332	13.818733784201	77	348.479925000001	125.844799755928	296.557550990547
aesculus	11.2833	52.8667	25	9.54109587652411	637.840611393694	17.8033847268998	151.448612090269	228.081600582145	338.515001562653	4.08159287002063	116.399244435132	129.117443019943	265.594139685998	90.8277682613682	75.2964152662378	0.834496344954945	13.8825386643322	79	314.324780273438	121.336309546474	281.57227298664
aesculus	11.3	47.95	527	8.34774146398713	792.724724480831	17.3748761089295	216.203428124794	243.072325014904	336.759058304908	2.84192299187631	125.659781667404	141.573854834402	262.912918258499	98.7052776057546	88.9812735795975	0.996768931222279	13.5858810981203	69.5	217.377093212891	113.86698345664	385.95945345727
aesculus	11.3	49.2167	423	8.87972511877655	637.839609497599	17.8847823783677	161.113332890503	239.552689736739	337.514634135072	3.53082618046019	117.009227000177	143.726436425265	261.86774285285	100.734673866859	92.2145345533216	0.900480608295783	13.6561514562912	71.5	292.135595361329	116.09459046135	395.631842950804
aesculus	11.3	50.6667	408.000030517578	8.48057292724227	569.891671676011	16.96731935442	140.594664065646	229.526698720589	338.252709663545	3.87060179590919	108.467692621052	135.589227716728	263.639171055385	97.2109055885902	81.9885044574738	0.937353132716127	13.7415173925699	72	334.653296875001	122.587781860539	293.787245575274
aesculus	11.3	50.95	198.000015258789	8.26870893672064	511.863179574305	16.8142880182462	121.914869401856	230.189493540526	338.377560862762	2.77378072040267	95.5918596098199	116.476798433048	262.718947525863	97.2109055885902	81.9885044574738	0.937353132716127	13.758861781286	76	214.082385205079	119.476589010111	169.840389051213
aesculus	11.3	51.3833	219.000015258789	9.37200348112501	580.667379911236	17.8701836094693	131.079746240792	226.46151998973	338.348196284509	3.40257433679604	122.448010659777	108.864861381385	258.207240094195	87.0632356179727	71.3136317491531	0.887732226602044	13.7858362547619	68	282.512095336915	111.271224831162	253.484488670493
aesculus	11.3	51.7167	219.000015258789	9.21200348112501	580.667379911236	17.7101836094693	131.079746240792	226.46151998973	338.348196284509	3.90996258209566	120.190361570567	117.710600071225	262.82533800733	87.5228236850939	71.1016505015524	0.977880500364332	13.8069703307316	67	314.770256347657	114.950265786324	288.800998382772
aesculus	11.3	51.9833	101	9.55586445966382	579.121735869092	18.0809253905432	133.178807288182	228.10291778332	338.444313493663	3.72625214199865	118.917519865558	103.340331355566	260.051892794096	87.5228236850939	71.1016505015524	0.977880500364332	13.8241140241885	70	287.562539990235	113.267165973158	230.202142182629
aesculus	11.3	52.6167	41	9.42087721673705	613.70953247342	17.8810713547889	144.662020753293	230.01580641546	338.411597418522	4.00786955620066	113.614868248347	118.111632977844	263.622873411074	90.8277682613682	75.2964152662378	0.834496344954945	13.8657458506187	76	299.598389282227	119.509812363764	252.466596754359
aesculus	11.3167	47.7667	777	9.33468874027744	1016.15586148458	17.9359003157618	298.937822073983	239.99758132252	336.893922467299	4.50528374184412	185.704640576616	151.688122297263	260.782740163279	98.7052776057546	88.9812735795975	0.996768931222279	13.5760201780541	68.5	379.298619921876	117.166071377446	504.764508626825
aesculus	11.3167	48.6333	443.000030517578	8.94073972001695	694.68528323205	17.9776621378132	198.516017874225	242.487053599374	336.900493965686	3.06883165833193	114.705497565679	128.137869957011	253.86128276783	97.8650465011597	90.6023588975271	0.948879416236166	13.6233152852945	67	282.875372802735	110.36960347124	366.743017456141
aesculus	11.3167	50.5	408.000030517578	6.97657292724227	569.891671676011	15.46331935442	140.594664065646	229.526698720589	338.252709663545	2.27855807998156	92.5954277189448	142.878934771825	269.773991092221	86.494322850154	73.8027062058449	0.945938451276957	13.7314168570668	75.5	171.550715576172	124.6661586584	214.729416765945
aesculus	11.3167	50.7833	408.000030517578	8.86457292724227	569.891671676011	17.35131935442	140.594664065646	229.526698720589	338.252709663545	3.78232148222873	113.87607370317	134.680790248525	263.134777865567	97.2109055885902	81.9885044574738	0.937353132716127	13.7486284626619	78	296.909570312501	122.436360177934	279.518249351567
aesculus	11.3167	50.9833	198.000015258789	8.81270893672064	511.863179574305	17.3582880182462	121.914869401856	230.189493540526	338.377560862762	3.26264249924882	90.7086687255651	122.66407350173	262.992625812908	97.2109055885902	81.9885044574738	0.937353132716127	13.7609154940412	76	268.661137109376	118.927568833463	228.188715477182
aesculus	11.3167	51.3833	219.000015258789	9.59600348112501	580.667379911236	18.0941836094693	131.079746240792	226.46151998973	338.348196284509	4.17364988088086	102.408787539229	121.922414657102	264.079400031121	87.0632356179727	71.3136317491531	0.887732226602044	13.7858362547619	78	328.963017333985	119.57076960101	264.061912622407
aesculus	11.3167	51.4833	219.000015258789	9.40400348112501	580.667379911236	17.9021836094693	131.079746240792	226.46151998973	338.348196284509	2.90889630998886	114.317157887854	106.05220918549	261.015591799558	87.0632356179727	71.3136317491531	0.887732226602044	13.7921401058447	77	226.696502685548	112.513480875584	190.891468299843
aesculus	11.3167	52.4667	41	9.38887721673705	613.70953247342	17.8490713547889	144.662020753293	230.01580641546	338.411597418522	3.95567412967894	113.77004570514	129.015522582163	264.628005310729	87.1867359264477	70.8150691860601	0.928778123982754	13.8557695992586	76	321.635262841798	119.440455294416	297.866209832234
aesculus	11.3167	53.2667	25	9.57309587652411	637.840611393694	17.8353847268998	151.448612090269	228.081600582145	338.515001562653	4.27145795415524	124.322764815763	117.769581981965	264.02257671985	75.8108347075326	62.5039574723495	0.804378441024971	13.9098483423842	72.5	348.501019897462	119.21152978556	273.425054317586
aesculus	11.3333	47.7833	777	9.33468874027744	1016.15586148458	17.9359003157618	298.937822073983	239.99758132252	336.893922467299	4.27875528068126	164.351060725749	138.552849416209	254.674900851407	98.7052776057546	88.9812735795975	0.996768931222279	13.5769101166856	65	362.598171166993	114.197307488657	460.086900881521
aesculus	11.3333	48	527	8.73174146398713	792.724724480831	17.7588761089295	216.203428124794	243.072325014904	336.759058304908	3.98887770379037	113.731176450849	136.329168129324	257.526378086635	98.7052776057546	88.9812735795975	0.996768931222279	13.5885840074888	68	316.545531738282	117.711233185149	389.617368087266
aesculus	11.3333	50.25	458.000061035156	9.24000445991929	609.219649431302	17.9103368574975	155.66293738457	233.169015105497	337.914507032031	3.75125505934497	114.200319096446	126.230080334885	262.088727007855	86.494322850154	73.8027062058449	0.945938451276957	13.7164124959805	74.5	303.200848876954	117.520064642669	301.156104129681
aesculus	11.3333	50.9833	198.000015258789	9.00470893672064	511.863179574305	17.5502880182462	121.914869401856	230.189493540526	338.377560862762	4.03883949122169	89.3433167375624	129.253035714286	264.257303258875	97.2109055885902	81.9885044574738	0.937353132716127	13.7609154940412	81	318.55405756836	124.888478881978	239.883982194697
aesculus	11.3333	51.0667	198.000015258789	9.10070893672065	511.863179574305	17.6462880182462	121.914869401856	230.189493540526	338.377560862762	4.12926718267087	103.2357051	124.183258085953	261.166246686663	87.0632356179727	71.3136317491531	0.887732226602044	13.766073026822	68.5	386.752615332032	118.689883623185	297.922677059998
aesculus	11.3333	51.1167	198.000015258789	9.42070893672064	511.863179574305	17.9662880182462	121.914869401856	230.189493540526	338.377560862762	3.85299461978454	97.4248647652566	117.331092128358	261.332471910414	87.0632356179727	71.3136317491531	0.887732226602044	13.7691747120304	69	327.679931054688	115.176984688381	283.081463830239
aesculus	11.3333	52.2	101	9.23586445966382	579.121735869092	17.7609253905432	133.178807288182	228.10291778332	338.444313493663	3.60368108634532	122.909034766257	108.81272152905	261.450984745235	87.1867359264477	70.8150691860601	0.928778123982754	13.8382124547031	73	284.152934814454	116.072425050523	219.6027832023
aesculus	11.3333	52.8	41	9.51687721673705	613.70953247342	17.9770713547889	144.662020753293	230.01580641546	338.411597418522	3.78507069453986	115.282048344612	111.650915528337	262.862711141398	90.8277682613682	75.2964152662378	0.834496344954945	13.8780378808503	73	298.954956103516	116.027673026433	247.369993625247
aesculus	11.3333	53.8667	60	9.19417071111117	695.603709797724	17.6256005595483	150.546223665174	231.103936050071	337.230971101699	3.71953785655265	117.569059921894	133.083532397868	264.836519933009	86.0488535391318	64.0890497001442	0.909883889119904	13.9518696195603	85	285.66600341797	123.756326430682	256.326398381138
aesculus	11.3333	53.8833	50	9.19417071111117	695.603709797724	17.6256005595483	150.546223665174	231.103936050071	337.230971101699	2.82301172948148	118.561413258314	110.211215118793	261.984629536723	86.0488535391318	64.0890497001442	0.909883889119904	13.9530507929259	81	222.957775878907	116.28980231419	178.851653019806
aesculus	11.35	48.45	443.000030517578	8.23673972001695	694.68528323205	17.2736621378132	198.516017874225	242.487053599374	336.900493965686	2.41806907033399	123.799479373731	121.377579031212	252.120102599427	91.5325369963775	86.6186319008852	0.981339835750539	13.6131669678754	68	225.640707031251	111.513995671725	291.036053356244
aesculus	11.35	48.9167	423	9.19972511877655	637.839609497599	18.2047823783677	161.113332890503	239.552689736739	337.514634135072	3.74462467322719	113.5869602561	145.77234324125	261.142716795534	97.8650465011597	90.6023588975271	0.948879416236166	13.6391629751705	71	349.598630664063	115.1098159877	425.154476177936
aesculus	11.35	49.7667	418	8.43333255752545	635.921596710178	17.2524654615343	162.695716115369	235.633471394277	337.596844927677	3.53756964366202	134.096438040491	123.828905168905	257.195825346224	103.61027661348	93.0460153970963	0.929873099665477	13.6878820879552	71	296.490841503907	118.903708505916	276.251252626497
aesculus	11.35	50.0833	458.000061035156	9.17600445991929	609.219649431302	17.8463368574975	155.66293738457	233.169015105497	337.914507032031	3.48011481799453	120.895146030933	114.918823228276	256.555411370246	86.494322850154	73.8027062058449	0.945938451276957	13.7065016948109	67	282.499894531251	112.548474871477	290.386807597749
aesculus	11.35	50.8333	408.000030517578	8.28857292724227	569.891671676011	16.77531935442	140.594664065646	229.526698720589	338.252709663545	2.58642143903462	107.454558137804	126.189853161884	262.708734868647	97.2109055885902	81.9885044574738	0.937353132716127	13.7516895519468	75.5	227.461448120118	117.708356914612	220.800530693868
aesculus	11.35	50.9667	198.000015258789	8.87670893672064	511.863179574305	17.4222880182462	121.914869401856	230.189493540526	338.377560862762	3.40091457117104	95.5355296107009	117.916203194953	259.837992070795	97.2109055885902	81.9885044574738	0.937353132716127	13.7598913236678	71.5	280.877966748048	117.110220044263	236.968936399216
aesculus	11.35	51.8167	219.000015258789	9.66000348112502	580.667379911236	18.1581836094693	131.079746240792	226.46151998973	338.348196284509	4.37074475231802	108.681925980374	130.544898122711	265.736196161626	87.5228236850939	71.1016505015524	0.977880500364332	13.8133750914924	79	322.700810058595	120.803027357296	301.145260260473
aesculus	11.35	53.35	25	9.44509587652411	637.840611393694	17.7073847268998	151.448612090269	228.081600582145	338.515001562653	4.73903213400371	117.139654768631	134.703171741453	267.514357765952	75.8108347075326	62.5039574723495	0.804378441024971	13.9156053935573	81.5	373.057207153321	127.38973450944	287.614312387943
aesculus	11.35	53.6	43	9.35132503101957	647.797014409288	17.5413314186388	151.473196727547	228.997626200878	337.329541665419	3.9352974416209	113.464221382514	125.356023796805	265.926046182821	86.0488535391318	64.0890497001442	0.909883889119904	13.9330311407021	82	293.878434375001	123.659042641883	234.360743253348
aesculus	11.3667	48.1333	527	9.05174146398713	792.724724480831	18.0788761089295	216.203428124794	243.072325014904	336.759058304908	3.8306867053357	115.551851518452	131.887113349613	249.283668601906	91.5325369963775	86.6186319008852	0.981339835750539	13.5958176192403	62	359.240176269532	111.75743088032	421.186711637321
aesculus	11.3667	48.8167	443.000030517578	9.19673972001695	694.68528323205	18.2336621378132	198.516017874225	242.487053599374	336.900493965686	2.84765142889339	130.530926004052	127.096998880749	258.875449547401	97.8650465011597	90.6023588975271	0.948879416236166	13.6335489540227	76	211.217665527344	111.651916313775	331.848062408045
aesculus	11.3667	50.2333	458.000061035156	9.24000445991929	609.219649431302	17.9103368574975	155.66293738457	233.169015105497	337.914507032031	3.62645392663979	106.720671832561	128.474302948209	264.620884989644	86.494322850154	73.8027062058449	0.945938451276957	13.7154162633807	81	269.275158544923	119.999777769948	272.980956444944
aesculus	11.3667	50.5833	408.000030517578	8.99257292724227	569.891671676011	17.47931935442	140.594664065646	229.526698720589	338.252709663545	3.84692507029106	103.266189801507	139.201865111162	264.424917283949	97.2109055885902	81.9885044574738	0.937353132716127	13.7364544432841	76.5	339.081619750977	121.322800860432	313.414151759996
aesculus	11.3667	50.85	408.000030517578	8.70457292724227	569.891671676011	17.19131935442	140.594664065646	229.526698720589	338.252709663545	4.46559711833579	97.6118742199615	146.888518677503	269.73156771817	97.2109055885902	81.9885044574738	0.937353132716127	13.7527135343701	79.5	337.62773010254	128.519171789554	313.305959832981
aesculus	11.3667	51.5	219.000015258789	9.14800348112501	580.667379911236	17.6461836094693	131.079746240792	226.46151998973	338.348196284509	3.85874475231802	123.31154358387	115.570311800468	261.05521267063	87.0632356179727	71.3136317491531	0.887732226602044	13.7931957621543	71	296.505532470704	117.008351119329	253.465472288434
aesculus	11.3667	51.9167	101	9.42786445966382	579.121735869092	17.9529253905432	133.178807288182	228.10291778332	338.444313493663	3.82587504399899	129.188923217356	110.225859470391	261.332857152918	87.5228236850939	71.1016505015524	0.977880500364332	13.8198106839118	72.5	302.310894653321	115.88087143914	241.150972385739
aesculus	11.3667	52.0833	101	9.29986445966382	579.121735869092	17.8249253905432	133.178807288182	228.10291778332	338.444313493663	3.8935805835766	117.118985803798	113.122568077177	261.165154425652	87.1867359264477	70.8150691860601	0.928778123982754	13.8306015743143	75	320.603890771485	118.449207661015	229.218022587244
aesculus	11.3667	53.05	25	9.57309587652411	637.840611393694	17.8353847268998	151.448612090269	228.081600582145	338.515001562653	3.88900596400672	119.561567801982	127.95683439535	266.024551559281	75.8108347075326	62.5039574723495	0.804378441024971	13.8949850586448	78	304.549908935548	119.60302749815	285.926560753719
aesculus	11.3667	53.65	43	9.31932503101957	647.797014409288	17.5093314186388	151.473196727547	228.997626200878	337.329541665419	4.48274442286232	131.955585448071	137.131452546296	266.08837387588	86.0488535391318	64.0890497001442	0.909883889119904	13.9365431832239	81	349.202479052735	126.611206578865	293.82332614308
aesculus	11.3833	47.2667	1653.00012207031	10.5472034209766	1439.84005763692	18.6660589897554	366.904311514832	234.15215874018	339.211375309044	4.01400583093666	293.362553470768	118.899389022436	248.234841734498	118.199458721706	92.7359760330945	1.00000002395531	13.5494977812119	52	347.16884897461	98.1005386248968	532.76852986004
aesculus	11.3833	48.3	527	9.30774146398713	792.724724480831	18.3348761089295	216.203428124794	243.072325014904	336.759058304908	3.9548997301039	145.38622380048	145.962288105413	257.473545787099	91.5325369963775	86.6186319008852	0.981339835750539	13.6049208239578	72	326.562736621095	115.555990426974	450.924268678565
aesculus	11.3833	49.9667	458.000061035156	8.40800445991929	609.219649431302	17.0783368574975	155.66293738457	233.169015105497	337.914507032031	3.79244982722358	131.129107414745	139.662055034086	263.281956934667	103.61027661348	93.0460153970963	0.929873099665477	13.6996135876133	71	339.26699975586	121.217781740836	333.804984246371
aesculus	11.3833	50.1	458.000061035156	9.36800445991929	609.219649431302	18.0383368574975	155.66293738457	233.169015105497	337.914507032031	5.01024757147152	111.498220697045	148.843497500763	268.512607197185	86.494322850154	73.8027062058449	0.945938451276957	13.7074912018688	78	378.448342187501	126.131506776153	389.089543251943
aesculus	11.3833	50.4	408.000030517578	7.13657292724227	569.891671676011	15.62331935442	140.594664065646	229.526698720589	338.252709663545	2.9334405168806	112.393645510077	136.54704892908	266.852139986478	86.494322850154	73.8027062058449	0.945938451276957	13.7253946142862	73.5	218.681200561524	126.514151648566	211.709404066619
aesculus	11.3833	50.5333	408.000030517578	8.73657292724227	569.891671676011	17.22331935442	140.594664065646	229.526698720589	338.252709663545	3.70444610126204	83.7273634020239	138.91972101394	268.49357185783	97.2109055885902	81.9885044574738	0.937353132716127	13.73342837733	79	318.526126708985	123.489905028649	279.624576182134
aesculus	11.3833	50.6667	408.000030517578	9.37657292724227	569.891671676011	17.86331935442	140.594664065646	229.526698720589	338.252709663545	3.52504795485279	113.362082645297	109.173268229167	255.18089059683	97.2109055885902	81.9885044574738	0.937353132716127	13.7415173925699	68	300.266704711915	112.580985945421	253.043757365241
aesculus	11.3833	50.9167	198.000015258789	8.26870893672064	511.863179574305	16.8142880182462	121.914869401856	230.189493540526	338.377560862762	2.69160929075809	97.5925180334598	111.500217363655	258.098019778073	97.2109055885902	81.9885044574738	0.937353132716127	13.7568112453132	68	237.133685253907	115.027119138366	192.553789385549
aesculus	11.3833	50.95	198.000015258789	9.00470893672064	511.863179574305	17.5502880182462	121.914869401856	230.189493540526	338.377560862762	3.48773780665138	101.578997354489	120.065399082977	261.798653403481	97.2109055885902	81.9885044574738	0.937353132716127	13.758861781286	71.5	292.147570751954	116.761084226081	256.209328858629
aesculus	11.3833	51.3167	198.000015258789	9.67670893672064	511.863179574305	18.2222880182462	121.914869401856	230.189493540526	338.377560862762	4.56476341458836	103.873406960629	121.692688666946	262.99510201255	87.0632356179727	71.3136317491531	0.887732226602044	13.7816543897572	67	396.310299780275	116.829880866752	331.005458977605
aesculus	11.3833	51.4	219.000015258789	9.56400348112501	580.667379911236	18.0621836094693	131.079746240792	226.46151998973	338.348196284509	4.43383624066366	107.755523175001	123.137315355362	263.773454938616	87.0632356179727	71.3136317491531	0.887732226602044	13.7868869243528	77	310.72436279297	120.848844139308	274.299191115005
aesculus	11.3833	52.85	41	9.58087721673705	613.70953247342	18.0410713547889	144.662020753293	230.01580641546	338.411597418522	4.31914133434927	128.554323000833	113.44141458079	263.826344919729	90.8277682613682	75.2964152662378	0.834496344954945	13.8814103745068	72	346.823008837891	118.300910650877	268.256740831036
aesculus	11.3833	53.65	43	9.28732503101957	647.797014409288	17.4773314186388	151.473196727547	228.997626200878	337.329541665419	3.76300598332334	118.072817012668	111.370960520961	261.328020703662	86.0488535391318	64.0890497001442	0.909883889119904	13.9365431832239	72	304.736734179688	118.077823379953	226.168953213179
aesculus	11.3833	53.9333	5	9.19417071111117	695.603709797724	17.6256005595483	150.546223665174	231.103936050071	337.230971101699	3.72790990137794	113.428257691674	126.930160924145	265.091139573317	86.0488535391318	64.0890497001442	0.909883889119904	13.9566147130439	81	282.937353515626	121.868344052515	251.59286924513
aesculus	11.4	49.4	418	8.36933255752545	635.921596710178	17.1884654615343	162.695716115369	235.633471394277	337.596844927677	3.24156076204072	116.625180542469	132.238483287546	260.521983806904	100.734673866859	92.2145345533216	0.900480608295783	13.6666411993651	72	285.094968652345	118.149214309044	300.814612379487
aesculus	11.4	49.4667	418	8.75333255752545	635.921596710178	17.5724654615343	162.695716115369	235.633471394277	337.596844927677	3.23421373626376	107.106813073158	122.150086805556	253.7734878037	100.734673866859	92.2145345533216	0.900480608295783	13.6704792216606	68	294.092291210938	113.675496034644	297.73459946675
aesculus	11.4	50.05	458.000061035156	9.14400445991929	609.219649431302	17.8143368574975	155.66293738457	233.169015105497	337.914507032031	3.75505324089975	120.350870150141	119.849720695971	259.307762900552	86.494322850154	73.8027062058449	0.945938451276957	13.7045308247968	70	277.070766015626	115.921972155681	293.750813287679
aesculus	11.4	50.4833	408.000030517578	8.09657292724227	569.891671676011	16.58331935442	140.594664065646	229.526698720589	338.252709663545	2.30393396935098	90.0438017435372	112.134776515441	263.806323040973	86.494322850154	73.8027062058449	0.945938451276957	13.7304092292698	77	155.622488525391	118.212200219766	136.338975093437
aesculus	11.4	50.6167	408.000030517578	9.50457292724227	569.891671676011	17.99131935442	140.594664065646	229.526698720589	338.252709663545	4.21427711570658	107.823539741337	117.935888691748	262.27232662662	97.2109055885902	81.9885044574738	0.937353132716127	13.7384797236025	75	339.548834228517	119.440322819115	260.341416996942
aesculus	11.4	51.5	219.000015258789	9.02000348112501	580.667379911236	17.5181836094693	131.079746240792	226.46151998973	338.348196284509	3.68323491962142	125.850693927146	118.819218908985	262.78775871193	87.0632356179727	71.3136317491531	0.887732226602044	13.7931957621543	77.5	295.377117065431	119.953232715393	224.061528641855
aesculus	11.4	51.55	219.000015258789	8.31600348112501	580.667379911236	16.8141836094693	131.079746240792	226.46151998973	338.348196284509	2.95533999130754	128.077990252525	116.878262775997	263.547786670727	87.5228236850939	71.1016505015524	0.977880500364332	13.796361418489	79	220.236111328126	120.839105616311	165.147214306656
aesculus	11.4	52.5167	41	9.48487721673705	613.70953247342	17.9450713547889	144.662020753293	230.01580641546	338.411597418522	3.94753104985837	104.057552801445	109.091048773275	264.174569685381	90.8277682613682	75.2964152662378	0.834496344954945	13.8590868145902	70	286.860653759766	115.832306646827	249.375034396466
aesculus	11.4167	47.0833	1653.00012207031	6.45760342097657	1439.84005763692	14.5764589897554	366.904311514832	234.15215874018	339.211375309044	3.45734603526359	363.612384814769	176.965848341473	276.325307908949	118.199458721706	92.7359760330945	1.00000002395531	13.5399042468506	85.5	252.173753198243	137.585502464773	377.467039736514
aesculus	11.4167	47.7167	777	9.20668874027744	1016.15586148458	17.8079003157618	298.937822073983	239.99758132252	336.893922467299	4.21181340895435	164.125246670097	140.983610952127	255.291702522026	98.7052776057546	88.9812735795975	0.996768931222279	13.5733433304297	65.5	357.917708569337	114.875945710084	460.345942731048
aesculus	11.4167	48.3833	443.000030517578	8.62073972001695	694.68528323205	17.6576621378132	198.516017874225	242.487053599374	336.900493965686	3.26047243759661	119.13869476784	131.423975281085	255.209361317394	91.5325369963775	86.6186319008852	0.981339835750539	13.6094937198461	68	288.791476806641	114.181838297704	357.820668859549
aesculus	11.4167	49.2667	423	8.91172511877655	637.839609497599	17.9167823783677	161.113332890503	239.552689736739	337.514634135072	3.99699741693855	122.994292472489	135.472794375763	255.271189930675	100.734673866859	92.2145345533216	0.900480608295783	13.6590044789785	69	321.652973388673	117.472501632871	374.662541520472
aesculus	11.4167	49.5167	418	9.07333255752545	635.921596710178	17.8924654615343	162.695716115369	235.633471394277	337.596844927677	3.17460809715189	114.479275180493	114.807385117776	255.155588590182	103.61027661348	93.0460153970963	0.929873099665477	13.6733636965828	68	267.100500585938	111.125591334546	286.931105019027
aesculus	11.4167	50.8333	408.000030517578	8.35257292724227	569.891671676011	16.83931935442	140.594664065646	229.526698720589	338.252709663545	2.78899639557222	110.325564470142	114.670173070564	258.35622389238	97.2109055885902	81.9885044574738	0.937353132716127	13.7516895519468	73	230.219165527345	117.281061746297	187.736425463498
aesculus	11.4167	51.1167	198.000015258789	9.35670893672065	511.863179574305	17.9022880182462	121.914869401856	230.189493540526	338.377560862762	3.617721922755	95.1474318113178	113.81042680988	260.791330023126	87.0632356179727	71.3136317491531	0.887732226602044	13.7691747120304	67	317.498893701173	113.187806668345	274.634570524091
aesculus	11.4167	51.1833	198.000015258789	9.22870893672065	511.863179574305	17.7742880182462	121.914869401856	230.189493540526	338.377560862762	3.74793718771465	97.7865764927119	120.44093678457	261.06629893544	87.0632356179727	71.3136317491531	0.887732226602044	13.773317442201	70	317.332146484376	116.284792329788	279.380453914565
aesculus	11.4167	51.2167	198.000015258789	8.46070893672064	511.863179574305	17.0062880182462	121.914869401856	230.189493540526	338.377560862762	3.99103485469611	90.2915672548115	146.419870395808	268.596149318821	87.0632356179727	71.3136317491531	0.887732226602044	13.7753999020004	89	315.419249023438	132.213339349024	239.018469145414
aesculus	11.4167	51.6833	219.000015258789	9.02000348112501	580.667379911236	17.5181836094693	131.079746240792	226.46151998973	338.348196284509	3.94149998524427	147.394176295027	116.966638542303	260.281737275176	87.5228236850939	71.1016505015524	0.977880500364332	13.8048379635924	71.5	322.134976684571	118.439786076897	253.757039463633
aesculus	11.4167	52.2833	101	9.71586445966382	579.121735869092	18.2409253905432	133.178807288182	228.10291778332	338.444313493663	4.08475272283871	121.147103130817	107.532086067867	260.251694480141	87.1867359264477	70.8150691860601	0.928778123982754	13.8436715914797	69	338.509720239259	113.909570197556	264.690663024695
aesculus	11.4167	53.5833	43	9.38332503101957	647.797014409288	17.5733314186388	151.473196727547	228.997626200878	337.329541665419	3.76810853848302	128.248733399436	108.626330318987	262.286816942823	86.0488535391318	64.0890497001442	0.909883889119904	13.9318601295996	76	278.414812207032	119.377657828205	199.899283820267
aesculus	11.4333	47.5667	777	8.05468874027744	1016.15586148458	16.6559003157618	298.937822073983	239.99758132252	336.893922467299	4.76866816808682	178.807779075578	164.478779125967	267.757745260721	98.7052776057546	88.9812735795975	0.996768931222279	13.5653458502283	84	370.425952709962	134.860600190147	396.429853762681
aesculus	11.4333	48.2667	527	9.30774146398713	792.724724480831	18.3348761089295	216.203428124794	243.072325014904	336.759058304908	3.78584609696946	142.769662983716	135.292229535511	252.449664943821	91.5325369963775	86.6186319008852	0.981339835750539	13.6030972583144	72	352.621913378907	114.537236265878	401.837487536165
aesculus	11.4333	48.55	443.000030517578	8.42873972001695	694.68528323205	17.4656621378132	198.516017874225	242.487053599374	336.900493965686	2.57001290457592	135.984015871771	124.544381836335	253.373889294299	97.8650465011597	90.6023588975271	0.948879416236166	13.6186936035475	72	223.479226684571	112.99780061264	296.775998835848
aesculus	11.4333	48.5833	443.000030517578	8.94073972001695	694.68528323205	17.9776621378132	198.516017874225	242.487053599374	336.900493965686	4.05114068536446	113.235393591225	150.205831711691	263.179842016199	97.8650465011597	90.6023588975271	0.948879416236166	13.6205391975484	72	366.687848022462	118.856511398956	437.566872758513
aesculus	11.4333	48.6333	443.000030517578	9.13273972001695	694.68528323205	18.1696621378132	198.516017874225	242.487053599374	336.900493965686	4.31919920936	131.768348228186	150.909221293753	262.843452537453	97.8650465011597	90.6023588975271	0.948879416236166	13.6233152852945	73.5	373.342186035157	119.852703530376	447.779482841828
aesculus	11.4333	48.75	443.000030517578	9.26073972001695	694.68528323205	18.2976621378132	198.516017874225	242.487053599374	336.900493965686	4.66343989311472	125.753456937149	157.434975134819	266.22777230399	97.8650465011597	90.6023588975271	0.948879416236166	13.6298178017927	74	340.489580566407	121.405759791578	480.904383380379
aesculus	11.4333	49.5167	418	9.07333255752545	635.921596710178	17.8924654615343	162.695716115369	235.633471394277	337.596844927677	3.27837171939391	124.623439192772	118.741002111315	255.604438027183	103.61027661348	93.0460153970963	0.929873099665477	13.6733636965828	67	312.877228076173	111.203333507065	312.352179455512
aesculus	11.4333	50.05	458.000061035156	8.98400445991929	609.219649431302	17.6543368574975	155.66293738457	233.169015105497	337.914507032031	4.10176476058124	124.902260410599	132.655599053724	262.485428191803	86.494322850154	73.8027062058449	0.945938451276957	13.7045308247968	70	378.884177539064	119.068612510222	342.256658633127
aesculus	11.4333	50.2167	458.000061035156	8.79200445991929	609.219649431302	17.4623368574975	155.66293738457	233.169015105497	337.914507032031	3.26902238528076	87.8497451990843	130.119942066036	264.997745220478	86.494322850154	73.8027062058449	0.945938451276957	13.7144267423755	79	278.733671435548	119.89545588818	260.48222904387
aesculus	11.4333	50.5667	408.000030517578	8.89657292724227	569.891671676011	17.38331935442	140.594664065646	229.526698720589	338.252709663545	5.24045552884618	113.029903125949	149.891861009361	269.582648644081	97.2109055885902	81.9885044574738	0.937353132716127	13.7354490205089	78	428.583093505861	131.166456022468	350.022685952063
aesculus	11.4333	50.85	408.000030517578	8.32057292724227	569.891671676011	16.80731935442	140.594664065646	229.526698720589	338.252709663545	3.3647044986264	96.6533060520887	139.498867966524	265.882990239741	97.2109055885902	81.9885044574738	0.937353132716127	13.7527135343701	76	278.921998046876	122.583605800757	276.449547494925
aesculus	11.4333	50.9833	198.000015258789	8.84470893672064	511.863179574305	17.3902880182462	121.914869401856	230.189493540526	338.377560862762	3.99764542893632	95.3164548873901	140.161345963065	266.543958391462	97.2109055885902	81.9885044574738	0.937353132716127	13.7609154940412	78	334.319079248048	124.17403600985	297.280010318084
aesculus	11.4333	51.7	219.000015258789	9.34000348112501	580.667379911236	17.8381836094693	131.079746240792	226.46151998973	338.348196284509	3.24078911347444	103.409426804632	116.711054162851	262.750179416531	87.5228236850939	71.1016505015524	0.977880500364332	13.8059037215082	85	236.022072998048	118.967116765238	185.061321722953
aesculus	11.4333	51.7667	219.000015258789	9.50000348112501	580.667379911236	17.9981836094693	131.079746240792	226.46151998973	338.348196284509	4.51503921274041	127.668721750379	120.460774000305	263.654460781223	87.5228236850939	71.1016505015524	0.977880500364332	13.8101688736591	69.5	387.177999023439	117.94447523815	305.776709877607
aesculus	11.4333	52.6833	41	9.54887721673705	613.70953247342	18.0090713547889	144.662020753293	230.01580641546	338.411597418522	3.76958869655737	124.352521007881	99.6795049380596	256.234662569486	90.8277682613682	75.2964152662378	0.834496344954945	13.8701990848804	67	338.005252197267	112.713342560842	230.992776229371
aesculus	11.4333	53.6333	43	9.38332503101957	647.797014409288	17.5733314186388	151.473196727547	228.997626200878	337.329541665419	3.90360759143203	119.446594379842	132.375690628816	265.038114610609	86.0488535391318	64.0890497001442	0.909883889119904	13.9353691554645	80	289.503962011719	122.232054334794	279.286896754642
aesculus	11.45	47.75	777	8.95068874027744	1016.15586148458	17.5519003157618	298.937822073983	239.99758132252	336.893922467299	3.6233804000687	159.221910694614	145.70289545813	257.948412633204	98.7052776057546	88.9812735795975	0.996768931222279	13.5751254951749	73.5	306.499286987306	116.918312177185	419.714014633117
aesculus	11.45	48.9333	423	8.55972511877655	637.839609497599	17.5647823783677	161.113332890503	239.552689736739	337.514634135072	3.96394568058897	110.754446387291	152.981526760277	266.332737346272	97.8650465011597	90.6023588975271	0.948879416236166	13.6400972466321	74	291.443059570313	122.154878683336	402.563208305967
aesculus	11.45	49.1167	423	9.19972511877655	637.839609497599	18.2047823783677	161.113332890503	239.552689736739	337.514634135072	2.70985307885476	118.788518190384	122.926714298433	256.967851240556	100.734673866859	92.2145345533216	0.900480608295783	13.6504640315777	68	246.522014648438	107.227793512076	342.760839154418
aesculus	11.45	49.1667	423	9.07172511877655	637.839609497599	18.0767823783677	161.113332890503	239.552689736739	337.514634135072	3.12189784244078	113.226674349979	121.307837126704	254.297271225479	100.734673866859	92.2145345533216	0.900480608295783	13.6533046487547	67.5	268.949290820313	110.384860122642	328.507364211256
aesculus	11.45	50.4	408.000030517578	7.26457292724227	569.891671676011	15.75131935442	140.594664065646	229.526698720589	338.252709663545	3.46039362980772	132.631310790777	146.877190298128	265.885645436717	86.494322850154	73.8027062058449	0.945938451276957	13.7253946142862	77	219.917089843751	130.48957422384	248.641230613341
aesculus	11.45	50.4833	408.000030517578	6.94457292724227	569.891671676011	15.43131935442	140.594664065646	229.526698720589	338.252709663545	3.18278455797135	119.256857905537	157.28237293956	270.117893260914	86.494322850154	73.8027062058449	0.945938451276957	13.7304092292698	73	265.299802246095	129.013592878216	296.219082640573
aesculus	11.45	50.9167	198.000015258789	8.71670893672064	511.863179574305	17.2622880182462	121.914869401856	230.189493540526	338.377560862762	3.0651962007963	95.4208430801518	110.551795014881	258.222953880226	97.2109055885902	81.9885044574738	0.937353132716127	13.7568112453132	72	245.614328955079	116.351549125396	191.839283975662
aesculus	11.45	51.4833	219.000015258789	8.92400348112501	580.667379911236	17.4221836094693	131.079746240792	226.46151998973	338.348196284509	3.8957515372811	108.499797267374	133.689346796144	265.558758075421	87.0632356179727	71.3136317491531	0.887732226602044	13.7921401058447	81.5	313.501407470704	123.966754935667	257.092125081008
aesculus	11.45	53.3833	43	9.51132503101957	647.797014409288	17.7013314186388	151.473196727547	228.997626200878	337.329541665419	3.69618218310013	115.857719370164	117.794115203373	264.611544347071	75.8108347075326	62.5039574723495	0.804378441024971	13.9179136688349	79	256.260149731446	119.7669731691	229.432192178279
aesculus	11.4667	47.9333	527	8.41174146398713	792.724724480831	17.4388761089295	216.203428124794	243.072325014904	336.759058304908	2.17007593792928	122.148703118786	128.806185388685	259.095642928239	98.7052776057546	88.9812735795975	0.996768931222279	13.5849795806289	67	165.677693115235	108.123359438782	346.174513410189
aesculus	11.4667	48.1	527	8.92374146398713	792.724724480831	17.9508761089295	216.203428124794	243.072325014904	336.759058304908	2.12049984922307	149.16048823297	133.670363438645	254.464439643608	91.5325369963775	86.6186319008852	0.981339835750539	13.5940067892346	68	226.055137744141	104.848927615288	397.094403419133
aesculus	11.4667	48.65	443.000030517578	9.19673972001695	694.68528323205	18.2336621378132	198.516017874225	242.487053599374	336.900493965686	2.4903041710487	151.99135142751	122.575094595798	257.837592156379	97.8650465011597	90.6023588975271	0.948879416236166	13.6242438193654	68.5	195.912483520508	105.634536841117	359.791390292504
aesculus	11.4667	48.8167	443.000030517578	8.81273972001695	694.68528323205	17.8496621378132	198.516017874225	242.487053599374	336.900493965686	3.56798365062674	126.090080073103	137.293001818783	256.778629512577	97.8650465011597	90.6023588975271	0.948879416236166	13.6335489540227	70	300.34744506836	115.669991576461	385.639248810662
aesculus	11.4667	49.2833	423	8.87972511877655	637.839609497599	17.8847823783677	161.113332890503	239.552689736739	337.514634135072	2.11611107378951	121.722980286926	124.379587148962	259.054817367386	100.734673866859	92.2145345533216	0.900480608295783	13.6599530610349	71	193.912351782227	107.149013821415	314.351365857011
aesculus	11.4667	49.6667	418	8.30533255752545	635.921596710178	17.1244654615343	162.695716115369	235.633471394277	337.596844927677	3.65498244924024	122.145979216322	145.883030753968	262.869016961737	103.61027661348	93.0460153970963	0.929873099665477	13.6820554244602	73	311.122057592774	121.526253603329	352.532334153378
aesculus	11.4667	50.1833	458.000061035156	8.53600445991929	609.219649431302	17.2063368574975	155.66293738457	233.169015105497	337.914507032031	2.75631421917928	111.87341420725	128.474302948209	260.342522086678	86.494322850154	73.8027062058449	0.945938451276957	13.7124380284433	71	215.016585546876	114.346582583811	287.604044729302
aesculus	11.4667	51.2833	198.000015258789	9.67670893672064	511.863179574305	18.2222880182462	121.914869401856	230.189493540526	338.377560862762	4.34074091609077	93.6836450370029	124.843180739978	262.8264773023	87.0632356179727	71.3136317491531	0.887732226602044	13.7795621169977	72.5	366.933856152345	118.227755732717	310.728011115043
aesculus	11.4667	52.3833	41	9.29287721673705	613.70953247342	17.7530713547889	144.662020753293	230.01580641546	338.411597418522	4.17567325506527	122.298299581744	121.079365047568	263.55198929336	87.1867359264477	70.8150691860601	0.928778123982754	13.8502546101928	73	365.390600903321	119.888992261354	276.386058912711
aesculus	11.4667	53.9	25	9.19417071111117	695.603709797724	17.6256005595483	150.546223665174	231.103936050071	337.230971101699	3.30167373824908	128.501866104081	116.373592907382	262.15968473665	86.0488535391318	64.0890497001442	0.909883889119904	13.9542401109757	79.5	242.736846923829	118.420323961186	216.660291524089
aesculus	11.4833	48.1667	527	9.24374146398713	792.724724480831	18.2708761089295	216.203428124794	243.072325014904	336.759058304908	3.09278189335081	128.819740382954	123.957594118844	252.400263859675	91.5325369963775	86.6186319008852	0.981339835750539	13.5976364294505	67	267.219744433595	108.344551953346	374.022288159508
aesculus	11.4833	48.2167	527	9.37174146398713	792.724724480831	18.3988761089295	216.203428124794	243.072325014904	336.759058304908	3.93873189683854	122.087324163876	139.236069647945	260.12963942643	91.5325369963775	86.6186319008852	0.981339835750539	13.6003639723531	74	303.41057709961	116.17204376064	409.623595604513
aesculus	11.4833	48.45	443.000030517578	8.74873972001695	694.68528323205	17.7856621378132	198.516017874225	242.487053599374	336.900493965686	2.88838809505926	121.128336928785	123.890582328551	257.634677090488	91.5325369963775	86.6186319008852	0.981339835750539	13.6131669678754	73	211.211029052735	113.505268611046	305.584883854155
aesculus	11.4833	49.0333	423	9.26372511877655	637.839609497599	18.2687823783677	161.113332890503	239.552689736739	337.514634135072	4.02485646999487	118.788518190384	135.490789199227	258.084992628831	100.734673866859	92.2145345533216	0.900480608295783	13.6457395893356	69	318.10842866211	115.356506032988	395.937974870219
aesculus	11.4833	50.2667	458.000061035156	8.85600445991929	609.219649431302	17.5263368574975	155.66293738457	233.169015105497	337.914507032031	4.26724392545933	100.752335131168	139.774287304131	267.825385125129	86.494322850154	73.8027062058449	0.945938451276957	13.7174094824905	79	346.116911132813	125.506876675931	310.513379260969
aesculus	11.4833	50.6333	408.000030517578	8.28857292724227	569.891671676011	16.77531935442	140.594664065646	229.526698720589	338.252709663545	3.43121490545589	102.314805561677	133.124236174705	261.591596498594	97.2109055885902	81.9885044574738	0.937353132716127	13.7394874558444	76	261.969515625001	123.164443679973	246.395150211379
aesculus	11.4833	50.65	408.000030517578	8.86457292724227	569.891671676011	17.35131935442	140.594664065646	229.526698720589	338.252709663545	4.02812497987854	103.182935890742	146.692780353327	265.906899672288	97.2109055885902	81.9885044574738	0.937353132716127	13.7405020345899	79	334.984619140626	124.50424150916	324.614778544486
aesculus	11.4833	50.9667	198.000015258789	8.46070893672064	511.863179574305	17.0062880182462	121.914869401856	230.189493540526	338.377560862762	2.71713992638223	89.6406197287142	122.02257895172	263.667259635506	97.2109055885902	81.9885044574738	0.937353132716127	13.7598913236678	78	220.884596679688	118.889397237039	192.948994878115
aesculus	11.4833	51.1167	198.000015258789	9.35670893672065	511.863179574305	17.9022880182462	121.914869401856	230.189493540526	338.377560862762	4.16213723949393	95.3972863238305	129.435515030398	264.390691065526	87.0632356179727	71.3136317491531	0.887732226602044	13.7691747120304	73	350.435382617189	119.471787426349	309.766113969536
aesculus	11.4833	51.5667	219.000015258789	8.89200348112501	580.667379911236	17.3901836094693	131.079746240792	226.46151998973	338.348196284509	2.66428294557008	108.681925980374	111.958170374186	262.228549663837	87.5228236850939	71.1016505015524	0.977880500364332	13.7974204245719	79	208.052183593751	115.395736609953	173.013129098406
aesculus	11.4833	51.8833	101	9.55586445966382	579.121735869092	18.0809253905432	133.178807288182	228.10291778332	338.444313493663	3.75921615674367	115.887558464892	117.219554016585	263.502594664857	87.5228236850939	71.1016505015524	0.977880500364332	13.8176577505202	74	296.618372070313	115.455435226313	268.34955038687
aesculus	11.5	49.6167	479.000061035156	8.71774171127329	655.334993486226	17.6094572781063	168.751612718916	232.539295324211	337.771998379626	3.89439734342808	90.0501439906657	151.937202380952	267.032022664835	90.9201206305088	78.6181725844359	0.944014267306422	13.6791517721876	78	335.535989453126	121.762124279897	374.939823056016
aesculus	11.5	51.7333	101	9.55638145198303	518.376459296765	18.2840151507843	120.709366219991	228.721502748686	338.342378683856	4.00333031797307	107.267462462187	110.205272213319	258.317967006138	85.3808235220007	68.6235292508052	0.860208519054637	13.8080313979531	68.5	342.99525966797	113.362224148725	275.068996038968
aesculus	11.5	53.3167	44.0000038146973	9.6604482408339	623.364255256699	18.0333785808438	146.224077618947	230.517596312681	338.675894674689	4.46879112213472	103.65688610822	137.676362497456	264.762864668291	80.6660956409242	63.909986083572	0.815335592846729	13.913301029327	80	337.525214135743	123.638983514065	322.160481905187
aesculus	11.5167	48.0333	498.000061035156	8.52702103739529	724.274595181005	17.5254020252241	213.602979984169	244.796936303003	337.810653460865	2.4773121828855	124.948331410997	123.684302471256	251.162989941272	91.5085485045974	87.8513507585268	0.94964075372523	13.5903872766112	68.5	218.466987060548	110.972460686504	315.251566526577
aesculus	11.5167	48.1167	498.000061035156	8.55902103739529	724.274595181005	17.5574020252241	213.602979984169	244.796936303003	337.810653460865	2.87733673645693	125.693739162758	118.733315018315	248.820006988861	91.5085485045974	87.8513507585268	0.94964075372523	13.5949146072566	67.5	258.405855200196	112.716793876342	300.571282612419
aesculus	11.5167	48.2167	498.000061035156	8.83422103739529	724.274595181005	17.8326020252241	213.602979984169	244.796936303003	337.810653460865	3.12518158428488	109.602799776942	128.499776976496	249.133384285392	91.5085485045974	87.8513507585268	0.94964075372523	13.6003639723531	68	309.563889648438	112.77741855832	352.906751642876
aesculus	11.5167	50.3667	365	7.10650056765462	582.294480259403	15.82486262483	150.543910475448	229.12626941167	338.631988635602	3.19863894284429	116.82739155367	138.367348455942	263.623846116957	94.3942297697067	76.413642513752	0.981228452180972	13.7233952928802	71.5	269.492114868165	125.512430142032	244.034548894093
aesculus	11.5167	50.9667	178	8.53483104474321	494.779703861967	17.3417562991133	136.03168201739	229.235620606354	338.59791761756	3.6023823059753	114.637121154461	118.88483829683	257.159199389783	87.7949611712725	72.6095252513885	0.947510696280589	13.7598913236678	68.5	281.56498100586	116.923423567482	260.590387001731
aesculus	11.5167	51.0333	178	9.46283104474321	494.779703861967	18.2697562991133	136.03168201739	229.235620606354	338.59791761756	4.0217904339801	92.2753300145268	114.400275202228	258.660886659727	87.0660684173172	71.9817658448831	0.833961896036529	13.7640051322956	75	301.58791123047	116.742367385493	255.501480685171
aesculus	11.5167	51.65	101	9.07638145198303	518.376459296765	17.8040151507843	120.709366219991	228.721502748686	338.342378683856	2.38055466711026	88.1028590179048	107.348268626628	259.563244494763	85.3808235220007	68.6235292508052	0.860208519054637	13.8027153659154	84	191.713495703126	114.319714818853	141.218980153223
aesculus	11.5167	53.3333	44.0000038146973	9.6924482408339	623.364255256699	18.0653785808438	146.224077618947	230.517596312681	338.675894674689	4.45786898689691	114.436123862863	137.554449341168	265.439955658965	80.6660956409242	63.909986083572	0.815335592846729	13.9144492632901	76	375.38172685547	121.324605976729	349.280550053671
aesculus	11.5333	50.3833	365	6.85050056765462	582.294480259403	15.56886262483	150.543910475448	229.12626941167	338.631988635602	4.3027483768673	127.326820858754	163.26734241453	272.225480635088	94.3942297697067	76.413642513752	0.981228452180972	13.7243915727668	72	352.16886669922	134.13812768116	340.178433602466
aesculus	11.5333	50.4667	365	7.29850056765462	582.294480259403	16.01686262483	150.543910475448	229.12626941167	338.631988635602	3.17143721561644	109.943991113454	144.669742063492	264.628453684377	94.3942297697067	76.413642513752	0.981228452180972	13.7294083968308	71	278.610914306642	123.882727020821	284.541860378989
aesculus	11.5333	50.7833	365	9.09050056765462	582.294480259403	17.80886262483	150.543910475448	229.12626941167	338.631988635602	5.08962673044731	93.5480873007327	143.588556611213	267.600525824578	87.7949611712725	72.6095252513885	0.947510696280589	13.7486284626619	81.5	410.94739013672	129.198803040129	324.660058651545
aesculus	11.5333	50.8	365	9.28250056765462	582.294480259403	18.00086262483	150.543910475448	229.12626941167	338.631988635602	4.00679279972959	111.935092779808	123.800000063594	261.188689347152	87.7949611712725	72.6095252513885	0.947510696280589	13.7496500794605	72	339.329136962892	116.510496608374	306.200074184391
aesculus	11.5333	51.4833	101	8.50038145198303	518.376459296765	17.2280151507843	120.709366219991	228.721502748686	338.342378683856	3.32975615019748	109.671752569266	125.15137623372	262.082479455969	87.0660684173172	71.9817658448831	0.833961896036529	13.7921401058447	81	269.266804663087	122.287882807923	207.65994821503
aesculus	11.5333	52.6	34	9.71062154895776	592.550194997708	18.1775949234797	138.20516503279	230.594257024759	338.557642857607	4.24491543102895	109.650008045137	132.335989837709	263.395289913639	94.6797188939275	76.6423869509446	0.814568267109667	13.8646315007878	77.5	342.588419970704	120.036433532966	320.26632663822
aesculus	11.5333	53.0333	44.0000038146973	9.7692482408339	623.364255256699	18.1421785808438	146.224077618947	230.517596312681	338.675894674689	3.88181415130282	132.559295411222	113.547390618641	258.520454490578	80.6660956409242	63.909986083572	0.815335592846729	13.893846350572	72.5	328.638779235841	115.450422190466	270.98779937792
aesculus	11.55	48.1167	498.000061035156	8.59102103739529	724.274595181005	17.5894020252241	213.602979984169	244.796936303003	337.810653460865	2.60670330421534	120.357450310141	135.440408781034	263.122966892117	91.5085485045974	87.8513507585268	0.94964075372523	13.5949146072566	68	216.597752685547	111.128832313647	376.907227536512
aesculus	11.55	48.8333	433.000030517578	8.8347637533155	670.756830860483	17.965808908382	191.609419146739	241.363803377005	337.726774078757	3.10751514745023	130.237248413265	136.390213929589	257.393727229192	88.9913730105838	82.8131093433925	0.937952410123588	13.634479209412	72	288.033052246094	113.186023619921	375.008159491458
aesculus	11.55	49.6333	479.000061035156	8.78174171127329	655.334993486226	17.6734572781063	168.751612718916	232.539295324211	337.771998379626	3.62649017588859	105.610124806874	137.770801123067	264.247844821804	90.9201206305088	78.6181725844359	0.944014267306422	13.6801150717559	75	280.47620991211	118.122918008849	336.901538540116
aesculus	11.55	49.7667	479.000061035156	8.65374171127329	655.334993486226	17.5454572781063	168.751612718916	232.539295324211	337.771998379626	3.56095775884274	121.578360604122	134.477215290497	260.012394664052	90.9201206305088	78.6181725844359	0.944014267306422	13.6878820879552	72	314.831083056642	116.98344682576	334.14898766338
aesculus	11.55	50.2833	566.000061035156	7.85511665924826	674.218393589609	16.5547857080131	176.43109195272	228.319344696346	338.321290252785	3.9848419176039	128.116157380864	148.571347680098	266.534769582224	94.3942297697067	76.413642513752	0.981228452180972	13.7184012471974	77	323.132873046876	127.390128488342	312.214878771506
aesculus	11.55	51.1167	178	9.27083104474321	494.779703861967	18.0777562991133	136.03168201739	229.235620606354	338.59791761756	4.47787463432566	74.3062840318307	138.771007548586	266.653241671049	87.0660684173172	71.9817658448831	0.833961896036529	13.7691747120304	79	374.625485107423	122.883602384598	326.112382619316
aesculus	11.55	51.4	101	8.82038145198303	518.376459296765	17.5480151507843	120.709366219991	228.721502748686	338.342378683856	4.06169533101179	115.080518675037	129.365393009768	263.346578660902	87.0660684173172	71.9817658448831	0.833961896036529	13.7868869243528	77.5	320.063446923829	122.913006550435	266.938473397437
aesculus	11.55	51.5167	101	9.33238145198303	518.376459296765	18.0600151507843	120.709366219991	228.721502748686	338.342378683856	3.8048026026464	107.741402790882	126.966777351699	263.745396121518	85.3808235220007	68.6235292508052	0.860208519054637	13.7942522553802	82.5	301.931082397462	120.497796832286	256.782459924399
aesculus	11.55	51.6	101	8.91638145198303	518.376459296765	17.6440151507843	120.709366219991	228.721502748686	338.342378683856	3.57428089693512	101.600004326552	130.987418154762	264.72432247623	85.3808235220007	68.6235292508052	0.860208519054637	13.799534609023	84	299.58977319336	122.597940504585	239.765384028542
aesculus	11.55	52.9667	44.0000038146973	9.7564482408339	623.364255256699	18.1293785808438	146.224077618947	230.517596312681	338.675894674689	4.39578007946645	119.873338427395	125.256127422924	262.517165131621	94.6797188939275	76.6423869509446	0.814568267109667	13.8893146521167	75	357.969520434572	119.837918772862	304.883470840856
aesculus	11.5667	47.6833	873	8.67011513007613	1087.81558766434	17.3005983637095	303.472524269836	239.60014052892	338.159033580049	3.26340387620195	187.898740887642	135.465688721001	255.3650698819	103.864666520095	89.5138144493103	0.997905107456868	13.5715582753445	70	269.710627539063	114.512561425568	383.931113089656
aesculus	11.5667	49.35	481.000061035156	7.85288625382795	675.243656295406	16.9765765763073	174.945767206517	237.782471321877	338.083699583671	2.00309981863842	116.246420796029	124.994044105489	247.824388357309	102.968144294543	92.1751212042731	0.934810829857043	13.6637714849388	64	250.697291137696	108.422520765935	298.907828087758
aesculus	11.5667	49.95	566.000061035156	9.19911665924826	674.218393589609	17.8987857080131	176.43109195272	228.319344696346	338.321290252785	3.4492522079971	122.42487478815	122.852915124517	260.117176600865	90.9201206305088	78.6181725844359	0.944014267306422	13.6986299884371	74.5	276.817864990235	114.119429583561	291.426430642238
aesculus	11.5667	49.9667	566.000061035156	9.03911665924826	674.218393589609	17.7387857080131	176.43109195272	228.319344696346	338.321290252785	3.28246774795031	134.164957445581	112.276620211386	253.093920697223	90.9201206305088	78.6181725844359	0.944014267306422	13.6996135876133	68.5	289.401666625977	111.122803327723	270.11340671194
aesculus	11.5667	50.2167	566.000061035156	7.66311665924826	674.218393589609	16.3627857080131	176.43109195272	228.319344696346	338.321290252785	4.08542986859334	135.114053749479	150.000417493386	268.909850738861	94.3942297697067	76.413642513752	0.981228452180972	13.7144267423755	74.5	310.95958557129	127.993951324941	323.913625185448
aesculus	11.5667	51.6833	101	9.23638145198303	518.376459296765	17.9640151507843	120.709366219991	228.721502748686	338.342378683856	3.85917176473431	102.54348244518	121.023977570462	265.279032529055	85.3808235220007	68.6235292508052	0.860208519054637	13.8048379635924	80.5	300.211292797853	120.512971036963	236.061142331429
aesculus	11.5667	52	58.0000076293945	9.55473871045686	547.824995597881	18.1808778979869	130.131859426919	230.899380086072	338.397865635204	3.93729180948448	113.782646745909	104.547260410307	260.449949578924	85.3808235220007	68.6235292508052	0.860208519054637	13.8251952623133	71	296.286083789063	115.205037371738	234.869674091022
aesculus	11.5667	52.7667	34	9.80662154895776	592.550194997708	18.2735949234797	138.20516503279	230.594257024759	338.557642857607	4.20429745610837	105.948194548488	124.04694644765	264.63189797873	94.6797188939275	76.6423869509446	0.814568267109667	13.8757964604399	78	294.315066308595	119.42643896847	286.741973643257
aesculus	11.5667	53.0167	44.0000038146973	9.7884482408339	623.364255256699	18.1613785808438	146.224077618947	230.517596312681	338.675894674689	3.64200140501591	109.252075947821	110.135760868183	263.330329308143	80.6660956409242	63.909986083572	0.815335592846729	13.8927154087527	76	241.885935400391	115.728062684514	233.724793214939
aesculus	11.5833	49.9	566.000061035156	8.94311665924826	674.218393589609	17.6427857080131	176.43109195272	228.319344696346	338.321290252785	3.13602856311172	117.942367758602	126.486730228683	262.203643631149	90.9201206305088	78.6181725844359	0.944014267306422	13.6956894751085	77	251.955549926759	115.141597575535	277.417923817324
aesculus	11.5833	50.5167	365	7.36250056765462	582.294480259403	16.08086262483	150.543910475448	229.12626941167	338.631988635602	3.54628792496568	130.909500658512	155.102825218763	269.305501078511	87.7949611712725	72.6095252513885	0.947510696280589	13.7324252544717	76	301.21855444336	128.154038464574	312.54223728967
aesculus	11.5833	50.5833	365	7.49050056765462	582.294480259403	16.20886262483	150.543910475448	229.12626941167	338.631988635602	3.06798748712228	115.805060008541	131.373735659595	263.289001884041	87.7949611712725	72.6095252513885	0.947510696280589	13.7364544432841	72	241.198086059571	122.514194602083	233.849067033172
aesculus	11.5833	50.75	365	9.69850056765462	582.294480259403	18.41686262483	150.543910475448	229.12626941167	338.631988635602	3.75632578285974	118.165461316705	113.12097502035	259.032744690612	87.7949611712725	72.6095252513885	0.947510696280589	13.7465936974373	72	319.318694335938	112.199845790726	285.222568302518
aesculus	11.5833	50.9333	178	9.46283104474321	494.779703861967	18.2697562991133	136.03168201739	229.235620606354	338.59791761756	2.97602613968065	102.859795456752	108.720547113477	256.757320110615	87.7949611712725	72.6095252513885	0.947510696280589	13.7578330378764	76	260.770282617188	110.748297524544	225.959406142838
aesculus	11.5833	51.2	178	9.17483104474321	494.779703861967	17.9817562991133	136.03168201739	229.235620606354	338.59791761756	3.7337904339801	63.9405421847478	124.957252556471	265.64789556147	87.0660684173172	71.9817658448831	0.833961896036529	13.7743582641357	82	297.804100146485	120.498024812288	240.278752852695
aesculus	11.5833	52.1167	58.0000076293945	9.58673871045686	547.824995597881	18.2128778979869	130.131859426919	230.899380086072	338.397865635204	3.86426455829329	110.806595264468	105.942092188772	258.993473597935	99.6509040726556	84.6039544657657	0.835326303645265	13.8327754306601	70	302.561190405274	113.913953138934	246.8543692878
aesculus	11.5833	53.2	44.0000038146973	9.6604482408339	623.364255256699	18.0333785808438	146.224077618947	230.517596312681	338.675894674689	4.14136433749358	107.894859563094	128.140155868437	265.250540848617	80.6660956409242	63.909986083572	0.815335592846729	13.9052560760076	78.5	303.516254357911	120.867444689133	290.503986830573
aesculus	11.5833	53.4167	45	9.49926789518965	630.053435357917	17.7754887096357	149.674913645244	229.01268012266	337.541680355943	4.15995139052844	110.287453551311	136.893817759208	264.719662006085	80.6660956409242	63.909986083572	0.815335592846729	13.9202328163277	79	374.058753051759	122.191503624511	314.32271867875
aesculus	11.6	48.1167	498.000061035156	8.52702103739529	724.274595181005	17.5254020252241	213.602979984169	244.796936303003	337.810653460865	2.40057019928316	129.402629841119	116.321336837352	251.712889115889	91.5085485045974	87.8513507585268	0.94964075372523	13.5949146072566	66	222.327955859376	109.244008411494	298.842250327353
aesculus	11.6	48.7833	433.000030517578	9.0907637533155	670.756830860483	18.221808908382	191.609419146739	241.363803377005	337.726774078757	4.33897582873672	127.512763338163	136.470204422314	254.529156359997	88.9913730105838	82.8131093433925	0.937952410123588	13.6316792452712	66	375.554069091798	116.11710652693	423.154235494235
aesculus	11.6	49.4667	479.000061035156	8.14174171127329	655.334993486226	17.0334572781063	168.751612718916	232.539295324211	337.771998379626	3.03237016869851	104.154085490853	115.771147772945	258.118542094807	102.968144294543	92.1751212042731	0.934810829857043	13.6704792216606	80	220.538867236329	121.021664181949	171.106204886106
aesculus	11.6	49.85	479.000061035156	8.26974171127329	655.334993486226	17.1614572781063	168.751612718916	232.539295324211	337.771998379626	3.39828789062502	115.452242560685	126.136878306878	259.320768251524	90.9201206305088	78.6181725844359	0.944014267306422	13.6927555292286	71	272.694327050782	118.059862082726	278.932205104082
aesculus	11.6	50.3667	365	6.85050056765462	582.294480259403	15.56886262483	150.543910475448	229.12626941167	338.631988635602	2.74714568488155	114.107132214122	145.386174704925	265.566990946675	94.3942297697067	76.413642513752	0.981228452180972	13.7233952928802	71	235.684231201173	124.200965859877	262.269596491459
aesculus	11.6	50.4333	365	7.04250056765462	582.294480259403	15.76086262483	150.543910475448	229.12626941167	338.631988635602	3.40362037340104	99.2801836431026	152.14280766687	271.517546852866	94.3942297697067	76.413642513752	0.981228452180972	13.7273969705485	73.5	262.381176391602	128.287467675683	287.743552473423
aesculus	11.6	50.6167	365	8.00250056765462	582.294480259403	16.72086262483	150.543910475448	229.12626941167	338.631988635602	2.48244425276874	116.2736684056	121.952865537241	259.907319288987	87.7949611712725	72.6095252513885	0.947510696280589	13.7384797236025	72	227.100837402344	115.556908884303	222.19706956006
aesculus	11.6	51.9	58.0000076293945	9.55473871045686	547.824995597881	18.1808778979869	130.131859426919	230.899380086072	338.397865635204	3.92847860120838	104.669311545789	115.683796820945	262.987213637803	85.3808235220007	68.6235292508052	0.860208519054637	13.818733784201	81	300.16100107422	120.126808343062	224.929448415034
aesculus	11.6	52.5333	34	9.58262154895776	592.550194997708	18.0495949234797	138.20516503279	230.594257024759	338.557642857607	4.15451526710596	103.266949761659	123.276133512032	264.112196534545	94.6797188939275	76.6423869509446	0.814568267109667	13.8601899391794	81	311.49376772461	122.086494427173	251.985122941651
aesculus	11.6167	48.6833	433.000030517578	8.9627637533155	670.756830860483	18.093808908382	191.609419146739	241.363803377005	337.726774078757	3.6125584837526	116.689179984853	137.464354586386	258.927392812876	88.9913730105838	82.8131093433925	0.937952410123588	13.6260973068442	68	319.098904541017	113.5615687995	407.631344729795
aesculus	11.6167	48.9	481.000061035156	9.03688625382796	675.243656295406	18.1605765763073	174.945767206517	237.782471321877	338.083699583671	3.35295463947676	120.12290303316	126.19170549069	255.278106018737	88.9913730105838	82.8131093433925	0.937952410123588	13.6382237504972	68.5	294.147461791993	111.254218629793	353.659814552552
aesculus	11.6167	49.2833	481.000061035156	8.90888625382795	675.243656295406	18.0325765763073	174.945767206517	237.782471321877	338.083699583671	3.73982189807265	111.951104198582	143.747709287241	260.356788048377	102.968144294543	92.1751212042731	0.934810829857043	13.6599530610349	74.5	326.28301147461	117.311745925345	387.599466412746
aesculus	11.6167	49.9333	566.000061035156	8.94311665924826	674.218393589609	17.6427857080131	176.43109195272	228.319344696346	338.321290252785	3.55673500815593	133.38586890325	114.002451414326	257.029596014337	90.9201206305088	78.6181725844359	0.944014267306422	13.6976471248881	71	287.994285888673	114.668700443514	259.01860688138
aesculus	11.6167	49.9833	566.000061035156	9.07111665924826	674.218393589609	17.7707857080131	176.43109195272	228.319344696346	338.321290252785	3.57290401383287	110.011268037371	133.429726514805	265.928455562382	90.9201206305088	78.6181725844359	0.944014267306422	13.7005920269982	83.5	281.762559082032	120.224475824051	277.70210424967
aesculus	11.6167	50.1167	566.000061035156	9.00711665924826	674.218393589609	17.7067857080131	176.43109195272	228.319344696346	338.321290252785	3.66016288069843	128.932111946866	126.460360036376	259.24807202685	94.3942297697067	76.413642513752	0.981228452180972	13.7084814536213	71.5	322.13188635254	115.117462049262	313.57984601212
aesculus	11.6167	50.2833	566.000061035156	7.08711665924826	674.218393589609	15.7867857080131	176.43109195272	228.319344696346	338.321290252785	3.18082413289837	104.783842789941	157.422173986315	271.39354798034	94.3942297697067	76.413642513752	0.981228452180972	13.7184012471974	71.5	303.68273425293	124.961782321695	332.746389143043
aesculus	11.6167	50.3833	365	6.97850056765462	582.294480259403	15.69686262483	150.543910475448	229.12626941167	338.631988635602	2.35231903948105	114.742329237983	144.108113107957	264.210661668044	94.3942297697067	76.413642513752	0.981228452180972	13.7243915727668	69	237.656786132813	119.952680194531	275.396664644917
aesculus	11.6167	50.8833	178	9.65483104474321	494.779703861967	18.4617562991133	136.03168201739	229.235620606354	338.59791761756	4.03063667367791	94.1903145648539	114.607492146164	259.633456387363	87.7949611712725	72.6095252513885	0.947510696280589	13.7547577337924	69	294.987326708985	112.563836064338	302.21377856246
aesculus	11.6167	52.0333	58.0000076293945	9.68273871045686	547.824995597881	18.3088778979869	130.131859426919	230.899380086072	338.397865635204	4.13813341185184	103.234326396137	114.332409219831	264.960411323296	99.6509040726556	84.6039544657657	0.835326303645265	13.8273538728236	76	328.639623095704	117.960217566242	255.394934195072
aesculus	11.6167	52.9333	44.0000038146973	9.7564482408339	623.364255256699	18.1293785808438	146.224077618947	230.517596312681	338.675894674689	3.99271832798551	107.668520048261	130.554297033985	263.701930454799	94.6797188939275	76.6423869509446	0.814568267109667	13.8870476961941	76	307.844041601563	117.939686292771	319.77844205114
aesculus	11.6167	54.1	15	9.03173401573733	680.227462857715	17.5867066409289	150.805980889328	231.763625429273	337.379714308058	3.5397889860384	111.855642952025	131.864276604472	263.246022318746	84.6542912074498	60.5385065851985	0.89691745937356	13.9685642222691	83.5	271.945111083985	122.42326489865	255.130711685406
aesculus	11.6333	47.7667	873	8.41411513007613	1087.81558766434	17.0445983637095	303.472524269836	239.60014052892	338.159033580049	5.77944125654621	226.592355197296	171.285051447395	263.852150885613	103.864666520095	89.5138144493103	0.997905107456868	13.5760201780541	68	536.811295654298	130.376278230789	548.506454703034
aesculus	11.6333	48.6	433.000030517578	8.7707637533155	670.756830860483	17.901808908382	191.609419146739	241.363803377005	337.726774078757	3.22830595783613	121.120496374555	129.466235691392	254.634086357368	88.9913730105838	82.8131093433925	0.937952410123588	13.6214657523294	68	282.045126831056	112.440290593544	360.667279805446
aesculus	11.6333	49.7	479.000061035156	8.58974171127329	655.334993486226	17.4814572781063	168.751612718916	232.539295324211	337.771998379626	3.18147866103625	108.453543624841	133.424457926333	261.723742977603	90.9201206305088	78.6181725844359	0.944014267306422	13.683992830401	71.5	271.870965600587	114.919118458405	326.198671991253
aesculus	11.6333	50.5333	365	7.77850056765462	582.294480259403	16.49686262483	150.543910475448	229.12626941167	338.631988635602	4.22925771055119	130.227838228457	151.34037787444	270.759367555052	87.7949611712725	72.6095252513885	0.947510696280589	13.73342837733	75	370.466918701173	129.116857053632	327.206101909858
aesculus	11.6333	51.4833	101	9.39638145198303	518.376459296765	18.1240151507843	120.709366219991	228.721502748686	338.342378683856	3.01927203677672	102.663150626235	95.9461282814408	256.502153501406	87.0660684173172	71.9817658448831	0.833961896036529	13.7921401058447	66	236.755996215821	107.166332978481	216.110760079113
aesculus	11.65	47.2833	1628	11.6732547719545	1366.28886713997	19.9986319798047	353.261182496893	235.338974684656	340.760538926722	5.64847036293787	308.154718087055	130.480102990181	257.623080159282	114.340543723106	90.5271033507127	0.999996023699544	13.5503696452912	58.5	462.228284936525	103.425114113023	625.622056204427
aesculus	11.65	47.8	873	8.47811513007613	1087.81558766434	17.1085983637095	303.472524269836	239.60014052892	338.159033580049	4.74426248121997	204.506966943853	174.675785606176	266.257067753719	103.864666520095	89.5138144493103	0.997905107456868	13.5778060340159	74.5	434.526786718751	126.952456775794	525.611601105512
aesculus	11.65	47.9667	498.000061035156	8.01502103739529	724.274595181005	17.0134020252241	213.602979984169	244.796936303003	337.810653460865	3.31678916659515	137.422813560814	156.908718203093	261.337481488238	103.864666520095	89.5138144493103	0.997905107456868	13.5867832431301	69	297.829099340821	119.507243119213	432.550283691499
aesculus	11.65	49.3833	479.000061035156	8.26974171127329	655.334993486226	17.1614572781063	168.751612718916	232.539295324211	337.771998379626	3.9628573848515	126.824725072831	146.512244162088	261.418457198929	102.968144294543	92.1751212042731	0.934810829857043	13.6656820145044	73	348.155552978516	122.292005671302	359.203180028472
aesculus	11.65	49.4167	479.000061035156	7.88574171127329	655.334993486226	16.7774572781063	168.751612718916	232.539295324211	337.771998379626	2.86858456441022	109.006946194917	131.304653159341	259.667110401195	102.968144294543	92.1751212042731	0.934810829857043	13.6676010878265	69	225.495883935548	116.261688457455	288.085145668355
aesculus	11.65	50.1	566.000061035156	8.36711665924826	674.218393589609	17.0667857080131	176.43109195272	228.319344696346	338.321290252785	2.93037429708965	132.483862048015	123.814015567766	258.802901886322	94.3942297697067	76.413642513752	0.981228452180972	13.7074912018688	70	249.985841308595	114.092648817799	273.08470459929
aesculus	11.65	50.35	566.000061035156	7.98311665924826	674.218393589609	16.6827857080131	176.43109195272	228.319344696346	338.321290252785	3.41912270346843	141.224788477644	129.54226028312	260.562760489328	94.3942297697067	76.413642513752	0.981228452180972	13.7223937702112	75	293.559768066407	122.012927447752	249.23452922246
aesculus	11.65	50.45	365	7.58650056765462	582.294480259403	16.30486262483	150.543910475448	229.12626941167	338.631988635602	3.13315031282197	110.652186878026	142.921208854803	267.35206251878	94.3942297697067	76.413642513752	0.981228452180972	13.7284023004727	74	273.495184326173	123.224799469461	278.276430765314
aesculus	11.65	50.6167	365	8.86650056765462	582.294480259403	17.58486262483	150.543910475448	229.12626941167	338.631988635602	4.58627284458708	114.626336763613	138.19578207672	264.628453684377	87.7949611712725	72.6095252513885	0.947510696280589	13.7384797236025	77	383.793869628907	125.23678208141	317.371741479424
aesculus	11.65	51.1833	178	8.79083104474321	494.779703861967	17.5977562991133	136.03168201739	229.235620606354	338.59791761756	3.35774126915567	87.9781942162663	120.312316277473	259.989369905912	87.0660684173172	71.9817658448831	0.833961896036529	13.773317442201	76.5	281.865300463868	117.857023709299	231.994726151796
aesculus	11.65	51.25	178	9.78283104474321	494.779703861967	18.5897562991133	136.03168201739	229.235620606354	338.59791761756	3.9188634159298	88.6599076017737	117.223103696072	260.973251175094	87.0660684173172	71.9817658448831	0.833961896036529	13.7774793805387	72	277.637341503907	112.556664200136	304.159393089262
aesculus	11.65	51.5833	101	9.07638145198303	518.376459296765	17.8040151507843	120.709366219991	228.721502748686	338.342378683856	3.21321873765885	106.722318269312	114.436241923586	261.553823617788	85.3808235220007	68.6235292508052	0.860208519054637	13.7984739234334	75	226.880697949219	114.875521838169	228.793321201694
aesculus	11.65	51.7	101	9.49238145198303	518.376459296765	18.2200151507843	120.709366219991	228.721502748686	338.342378683856	4.38917048634961	113.019832402468	121.339117095289	262.366191822094	85.3808235220007	68.6235292508052	0.860208519054637	13.8059037215082	76	351.69049741211	119.796634343384	279.764482677878
aesculus	11.65	51.85	101	9.84438145198303	518.376459296765	18.5720151507843	120.709366219991	228.721502748686	338.342378683856	4.35491671021852	94.7582781929523	115.709727707189	263.488624908112	85.3808235220007	68.6235292508052	0.860208519054637	13.815514706681	75.5	285.41441057129	117.146345475919	275.308552698703
aesculus	11.65	51.9667	58.0000076293945	9.45873871045686	547.824995597881	18.0848778979869	130.131859426919	230.899380086072	338.397865635204	3.65829935638095	110.585988371633	126.312608968	262.213680057735	85.3808235220007	68.6235292508052	0.860208519054637	13.823040124989	74	287.264719555665	115.622397475004	306.544670384455
aesculus	11.6667	49.15	481.000061035156	8.26888625382795	675.243656295406	17.3925765763073	174.945767206517	237.782471321877	338.083699583671	3.55354215852509	132.291127107106	141.942457264957	259.760965871287	102.968144294543	92.1751212042731	0.934810829857043	13.6523551953357	69	313.85674194336	117.540923089953	377.584533201294
aesculus	11.6667	50.05	566.000061035156	8.81511665924826	674.218393589609	17.5147857080131	176.43109195272	228.319344696346	338.321290252785	3.46978651646208	128.116157380864	132.122826554233	261.855469923753	94.3942297697067	76.413642513752	0.981228452180972	13.7045308247968	78	264.648794189454	118.414010678689	290.408214604358
aesculus	11.6667	50.4833	365	7.55450056765462	582.294480259403	16.27286262483	150.543910475448	229.12626941167	338.631988635602	3.29503469077312	113.411318788305	138.620644586895	263.755635691213	94.3942297697067	76.413642513752	0.981228452180972	13.7304092292698	76	269.365345825196	125.392286795043	245.38884064266
aesculus	11.6667	50.85	365	9.28250056765462	582.294480259403	18.00086262483	150.543910475448	229.12626941167	338.631988635602	3.44935167518031	113.715818775818	115.81503310058	257.491602467967	87.7949611712725	72.6095252513885	0.947510696280589	13.7527135343701	68	301.549831298829	111.116600873565	293.274363238087
aesculus	11.6667	51.0167	178	8.69483104474321	494.779703861967	17.5017562991133	136.03168201739	229.235620606354	338.59791761756	2.73048976004467	106.037557188421	119.042593864469	260.391532143394	87.0660684173172	71.9817658448831	0.833961896036529	13.7629785741306	76	260.245711035157	114.280453514523	228.064207583268
aesculus	11.6667	52.0667	58.0000076293945	9.68273871045686	547.824995597881	18.3088778979869	130.131859426919	230.899380086072	338.397865635204	3.82229458759017	110.586023146287	100.781475932921	258.840164771447	99.6509040726556	84.6039544657657	0.835326303645265	13.8295224645406	69.5	294.507819506837	112.781254500529	232.903455680298
aesculus	11.6667	52.5333	34	9.64662154895776	592.550194997708	18.1135949234797	138.20516503279	230.594257024759	338.557642857607	4.21138589135476	113.02822073549	126.973271170381	264.858238304054	94.6797188939275	76.6423869509446	0.814568267109667	13.8601899391794	74	339.028910986329	118.50899535697	314.574001883591
aesculus	11.6667	53.0333	44.0000038146973	9.7564482408339	623.364255256699	18.1293785808438	146.224077618947	230.517596312681	338.675894674689	2.89051059919087	116.678449978121	109.166221796144	261.423925714178	80.6660956409242	63.909986083572	0.815335592846729	13.893846350572	75	242.859707617188	110.793302273995	234.297589661985
aesculus	11.6667	53.2333	44.0000038146973	9.6604482408339	623.364255256699	18.0333785808438	146.224077618947	230.517596312681	338.675894674689	4.35841172492061	109.17385224998	130.203566118488	267.226148668226	80.6660956409242	63.909986083572	0.815335592846729	13.9075468257129	81	356.879530468751	123.418066359703	286.288660965675
aesculus	11.6667	53.3667	45	9.46726789518965	630.053435357917	17.7434887096357	149.674913645244	229.01268012266	337.541680355943	3.91139815311644	116.58984323591	133.46134446861	263.861915504539	80.6660956409242	63.909986083572	0.815335592846729	13.9167625074669	81	295.379739013673	121.820751057801	287.187392900425
aesculus	11.6833	48.2833	498.000061035156	8.97502103739529	724.274595181005	17.9734020252241	213.602979984169	244.796936303003	337.810653460865	3.16751812757557	132.236112206243	136.906570290242	257.555338178362	91.5085485045974	87.8513507585268	0.94964075372523	13.6040059829706	72.5	258.916275195313	114.175029141249	380.983884161574
aesculus	11.6833	48.6	433.000030517578	8.5147637533155	670.756830860483	17.645808908382	191.609419146739	241.363803377005	337.726774078757	3.30739366066065	110.549860764761	141.246257154304	263.365794674381	88.9913730105838	82.8131093433925	0.937952410123588	13.6214657523294	68.5	261.926395141602	114.923094787298	394.823473324342
aesculus	11.6833	49.5333	479.000061035156	8.65374171127329	655.334993486226	17.5454572781063	168.751612718916	232.539295324211	337.771998379626	3.75704079884961	115.10681983456	133.87106856685	259.576668707879	90.9201206305088	78.6181725844359	0.944014267306422	13.674322748742	72	305.980234277344	118.227387015145	329.794064231353
aesculus	11.6833	50	566.000061035156	8.43111665924826	674.218393589609	17.1307857080131	176.43109195272	228.319344696346	338.321290252785	2.20919759025157	136.064681831282	117.308204031212	260.293892325936	90.9201206305088	78.6181725844359	0.944014267306422	13.7015770960173	73	184.096648437501	110.743323349508	233.342894062744
aesculus	11.6833	51.1667	178	9.33483104474321	494.779703861967	18.1417562991133	136.03168201739	229.235620606354	338.59791761756	4.94340312902432	78.1756282094866	142.376232066545	267.341979393592	87.0660684173172	71.9817658448831	0.833961896036529	13.7722836602138	79	422.426908691407	125.290065101383	346.81333339107
aesculus	11.6833	51.2333	178	9.81483104474321	494.779703861967	18.6217562991133	136.03168201739	229.235620606354	338.59791761756	4.26818251040954	97.4084445429035	112.388720174501	258.741041581709	87.0660684173172	71.9817658448831	0.833961896036529	13.7764361122657	70	336.544404492189	113.446238086779	297.658925889782
aesculus	11.6833	51.7167	101	9.87638145198303	518.376459296765	18.6040151507843	120.709366219991	228.721502748686	338.342378683856	3.99066222312846	110.248068409972	110.73732483084	259.543076651437	85.3808235220007	68.6235292508052	0.860208519054637	13.8069703307316	69.5	329.046745483399	111.652789206456	291.99419816428
aesculus	11.6833	52.2833	58.0000076293945	9.77873871045686	547.824995597881	18.4048778979869	130.131859426919	230.899380086072	338.397865635204	4.20403872016657	110.376414686441	127.699421105515	263.4652398078	99.6509040726556	84.6039544657657	0.835326303645265	13.8436715914797	76	339.636321240235	117.686092192204	320.312718539553
aesculus	11.6833	52.3833	34	9.61462154895776	592.550194997708	18.0815949234797	138.20516503279	230.594257024759	338.557642857607	4.69710721422135	119.316545167938	120.74096967847	262.787658859085	99.6509040726556	84.6039544657657	0.835326303645265	13.8502546101928	71	379.818513769532	120.123564213384	303.02393352081
aesculus	11.7	50.25	566.000061035156	7.40711665924826	674.218393589609	16.1067857080131	176.43109195272	228.319344696346	338.321290252785	2.39228886933381	122.154354646802	136.14082576567	261.687793941288	94.3942297697067	76.413642513752	0.981228452180972	13.7164124959805	75	211.017528564454	119.632810969474	239.433948137277
aesculus	11.7	50.45	365	8.00250056765462	582.294480259403	16.72086262483	150.543910475448	229.12626941167	338.631988635602	3.8746474475232	90.4111346900463	140.859065488909	269.103877308604	94.3942297697067	76.413642513752	0.981228452180972	13.7284023004727	79	312.635843750001	127.624066907388	261.462315682424
aesculus	11.7	51.05	178	9.75083104474321	494.779703861967	18.5577562991133	136.03168201739	229.235620606354	338.59791761756	3.82544410708922	96.297559922561	119.611638383318	259.823083898523	87.0660684173172	71.9817658448831	0.833961896036529	13.7650386767095	71.5	347.674476391603	111.898755055968	316.831308470407
aesculus	11.7	51.5333	101	9.14038145198303	518.376459296765	17.8680151507843	120.709366219991	228.721502748686	338.342378683856	3.67083932300612	105.162441043183	112.308646214896	260.268367725414	85.3808235220007	68.6235292508052	0.860208519054637	13.7953032528897	71	304.58493857422	115.302687981463	245.35778493023
aesculus	11.7	51.7667	101	9.84438145198303	518.376459296765	18.5720151507843	120.709366219991	228.721502748686	338.342378683856	4.48469204047908	99.6374937742949	128.957229185745	263.908184344952	85.3808235220007	68.6235292508052	0.860208519054637	13.8101688736591	76	355.586356591798	118.155389990946	331.365589615325
aesculus	11.7	51.8167	101	9.81238145198303	518.376459296765	18.5400151507843	120.709366219991	228.721502748686	338.342378683856	4.06718728644405	106.128259663936	122.688166176994	264.286333859622	85.3808235220007	68.6235292508052	0.860208519054637	13.8133750914924	77	321.543962841798	116.256521670197	298.180989420131
aesculus	11.7	51.85	101	9.87638145198303	518.376459296765	18.6040151507843	120.709366219991	228.721502748686	338.342378683856	4.32240204702526	107.130184104666	120.97108983898	264.409317016602	85.3808235220007	68.6235292508052	0.860208519054637	13.815514706681	77	343.117586572267	117.393046684699	294.830293125823
aesculus	11.7167	49.1667	481.000061035156	8.07688625382795	675.243656295406	17.2005765763073	174.945767206517	237.782471321877	338.083699583671	2.64032459435098	118.161562419496	133.785475586335	258.489700904259	102.968144294543	92.1751212042731	0.934810829857043	13.6533046487547	69.5	230.397350585938	113.54577299904	323.906739061527
aesculus	11.7167	49.9	566.000061035156	8.68711665924826	674.218393589609	17.3867857080131	176.43109195272	228.319344696346	338.321290252785	3.50479599233776	126.935133889318	126.46778823896	260.352677062318	90.9201206305088	78.6181725844359	0.944014267306422	13.6956894751085	75	276.91574951172	118.04223626214	274.858635276651
aesculus	11.7167	50.2333	566.000061035156	7.40711665924826	674.218393589609	16.1067857080131	176.43109195272	228.319344696346	338.321290252785	2.50639878895521	122.089868932031	140.942187945157	264.193149105533	94.3942297697067	76.413642513752	0.981228452180972	13.7154162633807	73.5	233.403973266602	119.595051897208	269.913282664275
aesculus	11.7167	50.5333	365	8.25850056765462	582.294480259403	16.97686262483	150.543910475448	229.12626941167	338.631988635602	3.56120956119078	110.510811712127	142.618948094729	264.807490422175	87.7949611712725	72.6095252513885	0.947510696280589	13.73342837733	78	284.502525390626	123.47150050548	293.644942509847
aesculus	11.7167	50.8333	365	9.50650056765462	582.294480259403	18.22486262483	150.543910475448	229.12626941167	338.631988635602	4.48174890539151	114.599792985246	139.727951834046	262.514155712757	87.7949611712725	72.6095252513885	0.947510696280589	13.7516895519468	69	380.283906860353	116.455867524007	407.172034210215
aesculus	11.7167	51.1	178	9.33483104474321	494.779703861967	18.1417562991133	136.03168201739	229.235620606354	338.59791761756	4.30893228370753	93.28723558411	125.506372831451	262.081859882061	87.0660684173172	71.9817658448831	0.833961896036529	13.768137942878	73.5	351.996878491212	118.599385979746	306.374543695182
aesculus	11.7167	51.9	58.0000076293945	9.65073871045686	547.824995597881	18.2768778979869	130.131859426919	230.899380086072	338.397865635204	4.32084117418229	110.522450315766	114.202175067409	260.909087044852	85.3808235220007	68.6235292508052	0.860208519054637	13.818733784201	68.5	356.39556135254	115.716483450064	296.296284295569
aesculus	11.7167	53.8	45	9.53126789518965	630.053435357917	17.8074887096357	149.674913645244	229.01268012266	337.541680355943	4.24888075876762	106.711162027437	127.314869044439	265.727894458142	85.3193443351322	64.3062894874149	0.874632061848923	13.9471338309858	78.5	285.49968322754	122.251143468324	276.403339300581
aesculus	11.7333	47.7667	873	8.35011513007613	1087.81558766434	16.9805983637095	303.472524269836	239.60014052892	338.159033580049	3.42081885624144	203.578591056168	144.325692409442	255.701742989676	103.864666520095	89.5138144493103	0.997905107456868	13.5760201780541	71	302.909284326173	117.969873080781	401.471168489299
aesculus	11.7333	48.0167	498.000061035156	8.27102103739529	724.274595181005	17.2694020252241	213.602979984169	244.796936303003	337.810653460865	2.83313328414752	119.343925816938	142.027671830484	257.764950259701	91.5085485045974	87.8513507585268	0.94964075372523	13.5894880361634	70	251.058652001954	115.610049627343	372.511803904842
aesculus	11.7333	48.1167	498.000061035156	8.52702103739529	724.274595181005	17.5254020252241	213.602979984169	244.796936303003	337.810653460865	3.05486791267816	122.356649906375	134.575178730413	251.846768389691	91.5085485045974	87.8513507585268	0.94964075372523	13.5949146072566	68	289.563033789063	114.282703560859	365.120653364432
aesculus	11.7333	48.4	433.000030517578	8.5147637533155	670.756830860483	17.645808908382	191.609419146739	241.363803377005	337.726774078757	2.65901065633587	118.498312622309	125.187267214845	252.729982648577	91.5085485045974	87.8513507585268	0.94964075372523	13.6104124348484	69	240.550724609376	111.115322299366	319.447640421697
aesculus	11.7333	49.1167	481.000061035156	8.01288625382795	675.243656295406	17.1365765763073	174.945767206517	237.782471321877	338.083699583671	2.38498172701324	113.435335114598	132.100226076007	257.060221577739	102.968144294543	92.1751212042731	0.934810829857043	13.6504640315777	70	200.697360595704	112.678672884426	308.178762063195
aesculus	11.7333	49.75	479.000061035156	8.33374171127329	655.334993486226	17.2254572781063	168.751612718916	232.539295324211	337.771998379626	2.63430239955359	106.104478095192	131.277668777981	261.123319521055	90.9201206305088	78.6181725844359	0.944014267306422	13.6869072333206	71	234.966788842774	113.018909362285	303.625977607708
aesculus	11.7333	50.2833	566.000061035156	7.47111665924826	674.218393589609	16.1707857080131	176.43109195272	228.319344696346	338.321290252785	2.85105185171276	126.935133889318	142.255732346357	262.243053729718	94.3942297697067	76.413642513752	0.981228452180972	13.7184012471974	70	255.871510742188	119.533818525172	299.821890087016
aesculus	11.7333	50.6167	365	7.68250056765462	582.294480259403	16.40086262483	150.543910475448	229.12626941167	338.631988635602	2.65418136697289	113.922157421708	136.405077075702	265.574336544498	87.7949611712725	72.6095252513885	0.947510696280589	13.7384797236025	74	236.434446533204	119.711755876308	256.243862469131
aesculus	11.7333	50.8667	178	9.27083104474321	494.779703861967	18.0777562991133	136.03168201739	229.235620606354	338.59791761756	4.04473244387451	94.1943391375244	123.141410574379	261.97837460696	87.7949611712725	72.6095252513885	0.947510696280589	13.7537383091135	73	336.594552148438	117.141260906784	294.44699217764
aesculus	11.7333	51.1333	178	9.43083104474321	494.779703861967	18.2377562991133	136.03168201739	229.235620606354	338.59791761756	3.70147410553316	88.9196920543909	105.099581934269	255.636857252855	87.0660684173172	71.9817658448831	0.833961896036529	13.7702060759461	68	292.016331689454	111.570724204795	251.172032385817
aesculus	11.7333	51.4333	101	8.75638145198303	518.376459296765	17.4840151507843	120.709366219991	228.721502748686	338.342378683856	3.77137864842679	103.915286379866	125.13839761078	262.060986193982	87.0660684173172	71.9817658448831	0.833961896036529	13.7889844503812	74	327.137617675782	119.907377055696	261.58331481782
aesculus	11.7333	52.6167	34	9.71062154895776	592.550194997708	18.1775949234797	138.20516503279	230.594257024759	338.557642857607	4.1097223922562	118.887694582343	115.354176269333	260.28282215831	94.6797188939275	76.6423869509446	0.814568267109667	13.8657458506187	75	319.069158251954	117.918465396391	261.664613521442
aesculus	11.75	47.3833	873	9.63011513007613	1087.81558766434	18.2605983637095	303.472524269836	239.60014052892	338.159033580049	3.68722947930978	199.486844418105	137.842248073107	258.513390677316	114.340543723106	90.5271033507127	0.999996023699544	13.5556343270795	78	292.88854248047	114.536599782972	409.450074214136
aesculus	11.75	47.65	873	7.96611513007613	1087.81558766434	16.5965983637095	303.472524269836	239.60014052892	338.159033580049	3.91728016129381	203.775129683316	152.937223939255	258.107509571117	103.864666520095	89.5138144493103	0.997905107456868	13.569781012575	71	316.971694775391	123.535384313981	417.005990302668
aesculus	11.75	48.4	433.000030517578	8.3867637533155	670.756830860483	17.517808908382	191.609419146739	241.363803377005	337.726774078757	2.81755327631355	131.505768584087	143.683618233618	259.013929094587	91.5085485045974	87.8513507585268	0.94964075372523	13.6104124348484	69	240.533274902344	112.843123823987	397.900560203407
aesculus	11.75	48.5667	433.000030517578	8.5147637533155	670.756830860483	17.645808908382	191.609419146739	241.363803377005	337.726774078757	3.08996094689005	133.514454732183	128.450362993488	252.746504731231	88.9913730105838	82.8131093433925	0.937952410123588	13.6196188444389	69	266.192154907227	113.686045900121	337.398500856658
aesculus	11.75	49.6	479.000061035156	8.39774171127329	655.334993486226	17.2894572781063	168.751612718916	232.539295324211	337.771998379626	2.76096622193726	113.954629000276	123.83522141776	257.75531232226	90.9201206305088	78.6181725844359	0.944014267306422	13.6781833834595	70.5	250.359730541993	113.077036272663	278.430891900629
aesculus	11.75	50.3167	566.000061035156	8.11111665924826	674.218393589609	16.8107857080131	176.43109195272	228.319344696346	338.321290252785	3.87915630097444	122.154354646802	139.370959885022	262.477153568477	94.3942297697067	76.413642513752	0.981228452180972	13.7203989900295	73	325.656863525391	123.132069759341	307.30960450519
aesculus	11.75	50.7333	365	8.86650056765462	582.294480259403	17.58486262483	150.543910475448	229.12626941167	338.631988635602	3.65257412753265	82.7175634242594	135.349490041209	265.441229516333	87.7949611712725	72.6095252513885	0.947510696280589	13.7455744364237	89	312.82989013672	125.623777096625	229.066872329441
aesculus	11.75	50.95	178	9.01483104474321	494.779703861967	17.8217562991133	136.03168201739	229.235620606354	338.59791761756	4.10016550239314	98.5732007157058	128.324577832468	261.470275962746	87.7949611712725	72.6095252513885	0.947510696280589	13.758861781286	74.5	340.012907299806	119.872750630599	293.92810801899
aesculus	11.75	52.9	44.0000038146973	9.7564482408339	623.364255256699	18.1293785808438	146.224077618947	230.517596312681	338.675894674689	4.07025075039709	122.474231878761	116.129947217135	262.126164111462	94.6797188939275	76.6423869509446	0.814568267109667	13.8847913016195	73	340.738460266114	116.842933029235	277.117028091873
aesculus	11.75	53.5333	45	9.43526789518965	630.053435357917	17.7114887096357	149.674913645244	229.01268012266	337.541680355943	3.78978580013739	105.681410723366	127.113203442969	263.861915504539	85.3193443351322	64.3062894874149	0.874632061848923	13.928360108453	82	287.588555908204	121.796499655618	248.74063772111
aesculus	11.7667	48.5167	433.000030517578	8.1947637533155	670.756830860483	17.325808908382	191.609419146739	241.363803377005	337.726774078757	2.10882394241503	113.466953892261	124.529035472629	251.25637951526	88.9913730105838	82.8131093433925	0.937952410123588	13.6168506243096	68	219.607397460938	109.417637237476	301.571201143772
aesculus	11.7667	48.8167	433.000030517578	9.1547637533155	670.756830860483	18.285808908382	191.609419146739	241.363803377005	337.726774078757	2.32490347994293	133.547235196456	124.006442625661	256.505547575898	88.9913730105838	82.8131093433925	0.937952410123588	13.6335489540227	68.5	222.173305419923	104.544260730524	360.747667418144
aesculus	11.7667	49.2167	481.000061035156	8.33288625382795	675.243656295406	17.4565765763073	174.945767206517	237.782471321877	338.083699583671	3.41576060267859	123.835545090493	137.314283138736	258.873668544895	102.968144294543	92.1751212042731	0.934810829857043	13.6561514562912	69.5	307.246326660157	116.577085964889	356.049534376961
aesculus	11.7667	49.4	479.000061035156	7.88574171127329	655.334993486226	16.7774572781063	168.751612718916	232.539295324211	337.771998379626	3.20759427906081	118.2409003824	143.062269027269	261.33120911986	102.968144294543	92.1751212042731	0.934810829857043	13.6666411993651	75	274.21222084961	121.228137456187	307.739921274157
aesculus	11.7667	51.7167	101	9.87638145198303	518.376459296765	18.6040151507843	120.709366219991	228.721502748686	338.342378683856	3.98755295141872	107.946391986683	113.369051227997	260.568821833684	85.3808235220007	68.6235292508052	0.860208519054637	13.8069703307316	73	318.543234521485	113.369438524908	283.280171340537
aesculus	11.7667	52.2667	58.0000076293945	9.84273871045686	547.824995597881	18.4688778979869	130.131859426919	230.899380086072	338.397865635204	4.68607185890284	104.511663917452	129.271999707468	265.42898777553	99.6509040726556	84.6039544657657	0.835326303645265	13.8425819243765	73	403.057690722657	118.782667194124	347.561523843973
aesculus	11.7667	52.3667	34	9.74262154895776	592.550194997708	18.2095949234797	138.20516503279	230.594257024759	338.557642857607	3.35761178850449	103.132302053273	109.688140294312	262.047268710294	99.6509040726556	84.6039544657657	0.835326303645265	13.8491595952765	75	271.336327294923	113.146533914573	235.57702316129
aesculus	11.7833	49.05	481.000061035156	8.39688625382795	675.243656295406	17.5205765763073	174.945767206517	237.782471321877	338.083699583671	3.71795834853625	118.06486891862	151.31349486162	263.749010107019	102.968144294543	92.1751212042731	0.934810829857043	13.6466842426312	70.5	323.704625732423	118.537495941288	415.651147425712
aesculus	11.7833	50	566.000061035156	7.34311665924826	674.218393589609	16.0427857080131	176.43109195272	228.319344696346	338.321290252785	4.07041013612854	153.091186269186	156.012603276353	266.148629911653	90.9201206305088	78.6181725844359	0.944014267306422	13.7015770960173	72.5	326.751008911134	128.943995160814	345.919653836031
aesculus	11.7833	50.2	566.000061035156	7.85511665924826	674.218393589609	16.5547857080131	176.43109195272	228.319344696346	338.321290252785	3.22580301339288	129.106055861339	152.234440183659	267.114692101112	94.3942297697067	76.413642513752	0.981228452180972	13.7134320099986	75	317.084937744142	121.749304495535	340.060177876867
aesculus	11.7833	51.1	178	8.95083104474321	494.779703861967	17.7577562991133	136.03168201739	229.235620606354	338.59791761756	4.48924237851994	74.3183099646121	133.697442320411	266.804462810139	87.0660684173172	71.9817658448831	0.833961896036529	13.768137942878	83	348.809807080079	127.023482232402	262.112468724733
aesculus	11.7833	51.1833	178	9.91083104474321	494.779703861967	18.7177562991133	136.03168201739	229.235620606354	338.59791761756	4.30136425566623	77.9314205311239	117.825229001323	262.306997445913	87.0660684173172	71.9817658448831	0.833961896036529	13.773317442201	77	340.714344628907	116.587278921712	283.80888304088
aesculus	11.7833	51.45	101	9.52438145198303	518.376459296765	18.2520151507843	120.709366219991	228.721502748686	338.342378683856	4.03467877371654	114.906621491071	110.987291126119	259.857542939238	87.0660684173172	71.9817658448831	0.833961896036529	13.7900376080413	74	311.701863378907	116.399442603713	247.656677827811
aesculus	11.7833	51.6667	101	9.71638145198303	518.376459296765	18.4440151507843	120.709366219991	228.721502748686	338.342378683856	4.06980299568598	107.128283284605	116.072976063289	262.426706502726	85.3808235220007	68.6235292508052	0.860208519054637	13.8037794299359	74	301.731578076173	115.422345180386	280.327003043808
aesculus	11.8	49.5333	479.000061035156	8.84574171127329	655.334993486226	17.7374572781063	168.751612718916	232.539295324211	337.771998379626	4.24189217354913	112.410871552303	136.607997367216	261.740920014434	90.9201206305088	78.6181725844359	0.944014267306422	13.674322748742	73	340.666708959962	120.445332257944	347.695219152835
aesculus	11.8	50.5667	365	7.68250056765462	582.294480259403	16.40086262483	150.543910475448	229.12626941167	338.631988635602	3.18083981289709	127.839282039553	127.449837597299	260.221585619581	87.7949611712725	72.6095252513885	0.947510696280589	13.7354490205089	70.5	234.254858276368	121.127111602576	238.439054710395
aesculus	11.8	51.15	178	9.81483104474321	494.779703861967	18.6217562991133	136.03168201739	229.235620606354	338.59791761756	3.98245011536318	73.3853722978383	117.323125794923	262.472630511273	87.0660684173172	71.9817658448831	0.833961896036529	13.7712444618297	78.5	311.352631176759	116.03144848372	266.293147374224
aesculus	11.8	51.3	178	9.59083104474321	494.779703861967	18.3977562991133	136.03168201739	229.235620606354	338.59791761756	3.62908911991331	91.0161875542253	114.10141416743	262.209672697298	87.0660684173172	71.9817658448831	0.833961896036529	13.780607841954	77.5	290.273003247071	114.731742433935	248.714127993206
aesculus	11.8	53.0167	44.0000038146973	9.7244482408339	623.364255256699	18.0973785808438	146.224077618947	230.517596312681	338.675894674689	4.42241172492061	109.071393854916	135.466497061966	263.889774867467	80.6660956409242	63.909986083572	0.815335592846729	13.8927154087527	79	354.286966284181	122.406921280801	323.027488512115
aesculus	11.8167	48.0833	498.000061035156	8.39902103739529	724.274595181005	17.3974020252241	213.602979984169	244.796936303003	337.810653460865	2.98807158632386	132.916224472225	140.318579504986	256.814690223107	91.5085485045974	87.8513507585268	0.94964075372523	13.5930996060848	72	236.214019580079	116.612168909182	364.117870624898
aesculus	11.8167	49.1	481.000061035156	8.65288625382795	675.243656295406	17.7765765763073	174.945767206517	237.782471321877	338.083699583671	4.05134874683424	121.828721373342	138.966925334503	258.965640476772	102.968144294543	92.1751212042731	0.934810829857043	13.6495166402384	71	342.363144653321	119.118427730877	373.327648363902
[truncated: 26,578 more rows]

## Sheet: Figure 1a-c
SPECIES	TG	PG	SWG	LWG	TP	PP	SWP	LWP	SMP	SMG	ALPHA	DL	NCD	GDD	pred_lu	pred_gdd
[truncated: 27,790 more rows]

## Sheet: Figure 1b-d
SPECIES	TG	PG	SWG	LWG	TP	PP	SWP	LWP	SMP	SMG	ALPHA	DL	NCD	GDD	pred_lu	pred_gdd
[truncated: 5,747 more rows]

## Sheet: Figure 2a-c
SPECIES	TG	PG	SWG	LWG	TP	PP	SWP	LWP	SMP	SMG	ALPHA	DL	NCD	GDD	pred_lu	pred_gdd
[truncated: 27,790 more rows]

[truncated: 4 more sheets: Figure 2b-d, Figure 4, Supplementary figure 2, Supplementary Figure 4]
